# Supplementary material for: (Z)-Methyl 2-bromo­methyl-3-(2-chloro­phen­yl)acrylate
Source: Acta Crystallogr Sect E Struct Rep Online. 2011 Sep 30;67(Pt 10):o2812. doi: 10.1107/S1600536811039663 (PMC3201457; doi:10.1107/S1600536811039663)
Supplement: Supplementary file 1 [file e-67-o2812-sup1.cif]

##############################################################################
#                                                                            #
# This CIF contains the data in a paper accepted for publication in          #
# Acta Crystallographica Section E. It conforms to the requirements of       #
# Notes for Authors for Acta Crystallographica Section E, and has been       #
# peer reviewed under the auspices of the IUCr Commission on Journals.       #
#                                                                            #
# Full details of the Crystallographic Information File format               #
# are given in the paper "The Crystallographic Information File (CIF):       #
# a New Standard Archive File for Crystallography" by S. R. Hall, F. H.      #
# Allen and I. D. Brown [Acta Cryst. (1991), A47, 655-685].                  #
#                                                                            #
# The current version of the core CIF dictionary is obtainable from          #
# ftp://ftp.iucr.org/pub/cif_core.dic.                                       #
#                                                                            #
# Software is freely available for graphical display of the structure(s)     #
# in this CIF. For information consult the CIF software page                 #
# http://www.iucr.org/resources/cif/software.                                #
#                                                                            #
# This file may be used for bona fide research purposes within the           #
# scientific community so long as proper attribution is given to the journal # 
# article from which it was obtained.                                        #
#                                                                            #
##############################################################################
data_global
_audit_creation_method     SHELXL-97
_journal_date_recd_electronic     2011-09-10
_journal_date_accepted     2011-09-27
_journal_name_full     'Acta Crystallographica, Section E'
_journal_year     2011
_journal_volume     67
_journal_issue     10
_journal_page_first     o2812
_journal_page_last     o2812
_journal_paper_category     QO
_journal_coeditor_code     KJ2189
_publ_contact_author_name     'S.Murugavel'
_publ_contact_author_address
;
  Department of  Physics
  Thanthai Periyar Government Institute of Technology
  Vellore 632 002
  India
;
_publ_contact_author_email     'smurugavel27@gmail.com'
_publ_contact_author_fax     '0416 091 2266652'
_publ_contact_author_phone     '091 9790084145'
_publ_section_title
;
(<i>Z</i>)-Methyl 2-bromomethyl-3-(2-chlorophenyl)acrylate
;
loop_
    _publ_author_name
    _publ_author_address
    'R. Madhanraj'
;    Department of Physics
     Ranipettai Engineering College
     Thenkadapathangal
     Walaja 632 513
     India
;
    'S. Vijayakumar'
;    Department of Physics
     Sri Balaji Chokkalingam Engineering College
     Arni
     Thiruvannamalai 632 317
     India
;
    'R. Selvakumar'
;    Department of Organic Chemistry
     University of Madras
     Maraimalai Campus
     Chennai 600 025
     India
;
    'M. Bakthadoss'
;     Department of Organic Chemistry
      University of Madras
      Maraimalai Campus
      Chennai 600 025
      India
;
    'S. Murugavel'
;    Department of  Physics
     Thanthai Periyar Government Institute of Technology
     Vellore 632 002
     India
;
data_I
_audit_creation_method     SHELXL-97
_chemical_name_systematic
;
(<i>Z</i>)-Methyl 2-bromomethyl-3-(2-chlorophenyl)acrylate
;
_chemical_name_common     ?
_chemical_formula_moiety     'C11 H10 Br Cl O2'
_chemical_formula_sum     'C11 H10 Br Cl O2'
_chemical_formula_iupac     'C11 H10 Br Cl O2'
_chemical_formula_weight     289.55
_chemical_melting_point     ?
_symmetry_cell_setting     monoclinic
_symmetry_space_group_name_H-M     'P 21/c'
_symmetry_space_group_name_Hall     '-P 2ybc'
loop_
    _symmetry_equiv_pos_as_xyz
    'x, y, z'
    '-x, y+1/2, -z+1/2'
    '-x, -y, -z'
    'x, -y-1/2, z-1/2'
_cell_length_a     10.0657(7)
_cell_length_b     10.2174(7)
_cell_length_c     11.3598(7)
_cell_angle_alpha     90.00
_cell_angle_beta     97.649(2)
_cell_angle_gamma     90.00
_cell_volume     1157.91(13)
_cell_formula_units_Z     4
_cell_measurement_reflns_used     3345
_cell_measurement_theta_min     2.0
_cell_measurement_theta_max     29.9
_cell_measurement_temperature     293(2)
_exptl_crystal_description     'Block'
_exptl_crystal_colour     'Yellow'
_exptl_crystal_size_max     0.24
_exptl_crystal_size_mid     0.22
_exptl_crystal_size_min     0.16
_exptl_crystal_density_diffrn     1.661
_exptl_crystal_density_meas     ?
_exptl_crystal_density_method     'not measured'
_exptl_crystal_F_000     576
_exptl_absorpt_coefficient_mu     3.757
_exptl_absorpt_correction_type     multi-scan
_exptl_absorpt_process_details     '(SADABS; Sheldrick, 1996)'
_exptl_absorpt_correction_T_min     0.390
_exptl_absorpt_correction_T_max     0.548
_exptl_special_details     ?
_diffrn_ambient_temperature     293(2)
_diffrn_radiation_type     MoK\a
_diffrn_radiation_wavelength     0.71073
_diffrn_radiation_source     'fine-focus sealed tube'
_diffrn_radiation_monochromator     graphite
_diffrn_measurement_device_type     'Bruker APEXII CCD'
_diffrn_measurement_method     \w
_diffrn_detector_area_resol_mean     10.0
_diffrn_reflns_number     14580
_diffrn_reflns_av_R_equivalents     0.0341
_diffrn_reflns_av_sigmaI/netI     0.0325
_diffrn_reflns_theta_min     2.04
_diffrn_reflns_theta_max     29.91
_diffrn_reflns_theta_full     25.00
_diffrn_measured_fraction_theta_max     0.997
_diffrn_measured_fraction_theta_full     1.000
_diffrn_reflns_limit_h_min     -14
_diffrn_reflns_limit_h_max     14
_diffrn_reflns_limit_k_min     -14
_diffrn_reflns_limit_k_max     14
_diffrn_reflns_limit_l_min     -15
_diffrn_reflns_limit_l_max     15
_diffrn_standards_number     .
_diffrn_standards_interval_count     .
_diffrn_standards_interval_time     .
_diffrn_standards_decay_%     .
_refine_special_details
;
 Refinement of F^2^ against ALL reflections.  The weighted R-factor wR and
 goodness of fit S are based on F^2^, conventional R-factors R are based
 on F, with F set to zero for negative F^2^. The threshold expression of
 F^2^ > 2sigma(F^2^) is used only for calculating R-factors(gt) etc. and is
 not relevant to the choice of reflections for refinement.  R-factors based
 on F^2^ are statistically about twice as large as those based on F, and R-
 factors based on ALL data will be even larger.
;
_reflns_number_total     3336
_reflns_number_gt     2139
_reflns_threshold_expression     I>2\s(I)
_refine_ls_structure_factor_coef     Fsqd
_refine_ls_matrix_type     full
_refine_ls_R_factor_all     0.0680
_refine_ls_R_factor_gt     0.0340
_refine_ls_wR_factor_gt     0.0764
_refine_ls_wR_factor_ref     0.0888
_refine_ls_goodness_of_fit_ref     0.992
_refine_ls_restrained_S_all     0.992
_refine_ls_number_reflns     3336
_refine_ls_number_parameters     137
_refine_ls_number_restraints     0
_refine_ls_hydrogen_treatment     constr
_refine_ls_weighting_scheme     calc
_refine_ls_weighting_details
         'calc w=1/[\s^2^(Fo^2^)+(0.0394P)^2^+0.4461P] where P=(Fo^2^+2Fc^2^)/3'
_atom_sites_solution_hydrogens     geom
_atom_sites_solution_primary     direct
_atom_sites_solution_secondary     difmap
_refine_ls_shift/su_max     0.001
_refine_ls_shift/su_mean     0.000
_refine_diff_density_max     0.566
_refine_diff_density_min     -0.536
_refine_ls_extinction_method     none
_refine_ls_extinction_coef     ?
loop_
    _atom_type_symbol
    _atom_type_description
    _atom_type_scat_dispersion_real
    _atom_type_scat_dispersion_imag
    _atom_type_scat_source
    'C' 'C' 0.0033 0.0016
                         'International Tables Vol C Tables 4.2.6.8 and 6.1.1.4'
    'H' 'H' 0.0000 0.0000
                         'International Tables Vol C Tables 4.2.6.8 and 6.1.1.4'
    'O' 'O' 0.0106 0.0060
                         'International Tables Vol C Tables 4.2.6.8 and 6.1.1.4'
    'Cl' 'Cl' 0.1484 0.1585
                         'International Tables Vol C Tables 4.2.6.8 and 6.1.1.4'
    'Br' 'Br' -0.2901 2.4595
                         'International Tables Vol C Tables 4.2.6.8 and 6.1.1.4'
_computing_data_collection     'APEX2 (Bruker, 2004)'
_computing_cell_refinement     'APEX2 and SAINT (Bruker, 2004)'
_computing_data_reduction     'SAINT and XPREP (Bruker, 2004)'
_computing_structure_solution     'SHELXS97 (Sheldrick, 2008)'
_computing_structure_refinement     'SHELXL97 (Sheldrick, 2008)'
_computing_molecular_graphics     'ORTEP-3 (Farrugia, 1997)'
_computing_publication_material
                            'SHELXL97 (Sheldrick, 2008) and PLATON (Spek, 2009)'
loop_
    _atom_site_type_symbol
    _atom_site_label
    _atom_site_fract_x
    _atom_site_fract_y
    _atom_site_fract_z
    _atom_site_U_iso_or_equiv
    _atom_site_adp_type
    _atom_site_calc_flag
    _atom_site_refinement_flags
    _atom_site_occupancy
    _atom_site_symmetry_multiplicity
    _atom_site_disorder_assembly
    _atom_site_disorder_group
    Br Br1 0.83211(3) 0.03430(3) 0.63091(2) 0.06228(12) Uani d . 1 1 . .
    Cl Cl1 0.43126(7) 0.24881(8) 1.00168(6) 0.06382(19) Uani d . 1 1 . .
    O O2 0.91325(15) 0.14097(17) 1.01998(13) 0.0471(4) Uani d . 1 1 . .
    C C1 0.4117(2) 0.1427(2) 0.8812(2) 0.0437(5) Uani d . 1 1 . .
    C C6 0.5234(2) 0.0869(2) 0.84130(19) 0.0391(5) Uani d . 1 1 . .
    C C7 0.6602(2) 0.1162(2) 0.89910(19) 0.0381(5) Uani d . 1 1 . .
    H H7 0.6767 0.1091 0.9814 0.046 Uiso calc R 1 1 . .
    C C8 0.7621(2) 0.1522(2) 0.84211(18) 0.0358(4) Uani d . 1 1 . .
    C C10 0.8961(2) 0.1833(2) 0.90868(18) 0.0387(5) Uani d . 1 1 . .
    O O1 0.98111(17) 0.2408(2) 0.86463(16) 0.0634(5) Uani d . 1 1 . .
    C C9 0.7514(2) 0.1773(2) 0.71290(19) 0.0439(5) Uani d . 1 1 . .
    H H9A 0.7964 0.2589 0.6994 0.053 Uiso calc R 1 1 . .
    H H9B 0.6578 0.1863 0.6804 0.053 Uiso calc R 1 1 . .
    C C5 0.4999(3) 0.0026(2) 0.7449(2) 0.0504(6) Uani d . 1 1 . .
    H H5 0.5724 -0.0379 0.7171 0.061 Uiso calc R 1 1 . .
    C C2 0.2834(2) 0.1184(3) 0.8258(2) 0.0552(6) Uani d . 1 1 . .
    H H2 0.2102 0.1580 0.8533 0.066 Uiso calc R 1 1 . .
    C C3 0.2648(3) 0.0354(3) 0.7298(3) 0.0602(7) Uani d . 1 1 . .
    H H3 0.1786 0.0187 0.6922 0.072 Uiso calc R 1 1 . .
    C C11 1.0420(2) 0.1709(3) 1.0877(2) 0.0585(7) Uani d . 1 1 . .
    H H11A 1.1113 0.1245 1.0547 0.088 Uiso calc R 1 1 . .
    H H11B 1.0416 0.1447 1.1688 0.088 Uiso calc R 1 1 . .
    H H11C 1.0583 0.2633 1.0845 0.088 Uiso calc R 1 1 . .
    C C4 0.3727(3) -0.0228(3) 0.6893(3) 0.0576(7) Uani d . 1 1 . .
    H H4 0.3599 -0.0792 0.6246 0.069 Uiso calc R 1 1 . .
loop_
    _atom_site_aniso_label
    _atom_site_aniso_U_11
    _atom_site_aniso_U_22
    _atom_site_aniso_U_33
    _atom_site_aniso_U_12
    _atom_site_aniso_U_13
    _atom_site_aniso_U_23
    Br1 0.06623(19) 0.0758(2) 0.04610(15) -0.00412(14) 0.01240(12) -0.01212(13)
    Cl1 0.0517(4) 0.0854(5) 0.0558(4) 0.0079(3) 0.0125(3) -0.0115(3)
    O2 0.0394(8) 0.0644(11) 0.0359(8) 0.0020(8) -0.0008(6) -0.0001(7)
    C1 0.0385(11) 0.0485(14) 0.0449(12) 0.0006(10) 0.0091(9) 0.0080(10)
    C6 0.0320(10) 0.0409(12) 0.0442(11) -0.0023(9) 0.0042(8) 0.0075(10)
    C7 0.0343(10) 0.0416(13) 0.0381(10) 0.0038(9) 0.0032(8) 0.0036(9)
    C8 0.0309(10) 0.0375(12) 0.0383(10) 0.0040(9) 0.0023(8) 0.0034(9)
    C10 0.0333(10) 0.0448(13) 0.0380(10) 0.0053(9) 0.0053(8) -0.0013(9)
    O1 0.0381(9) 0.0980(15) 0.0530(10) -0.0153(9) 0.0023(7) 0.0131(10)
    C9 0.0365(11) 0.0537(14) 0.0406(11) 0.0007(10) 0.0015(9) 0.0071(10)
    C5 0.0447(13) 0.0450(14) 0.0617(15) -0.0032(11) 0.0073(11) -0.0004(11)
    C2 0.0329(11) 0.0706(18) 0.0627(15) 0.0017(12) 0.0087(10) 0.0129(14)
    C3 0.0400(13) 0.0667(18) 0.0700(17) -0.0132(13) -0.0064(12) 0.0111(14)
    C11 0.0447(13) 0.082(2) 0.0447(13) 0.0099(13) -0.0091(10) -0.0104(13)
    C4 0.0533(15) 0.0524(16) 0.0642(16) -0.0124(13) -0.0026(12) -0.0010(13)
_geom_special_details
;
 All esds (except the esd in the dihedral angle between two l.s. planes)
 are estimated using the full covariance matrix.  The cell esds are taken
 into account individually in the estimation of esds in distances, angles
 and torsion angles; correlations between esds in cell parameters are only
 used when they are defined by crystal symmetry.  An approximate (isotropic)
 treatment of cell esds is used for estimating esds involving l.s. planes.
;
loop_
    _geom_bond_atom_site_label_1
    _geom_bond_atom_site_label_2
    _geom_bond_site_symmetry_2
    _geom_bond_distance
    _geom_bond_publ_flag
    Br1 C9 . 1.966(2) ?
    Cl1 C1 . 1.737(3) ?
    O2 C10 . 1.326(3) ?
    O2 C11 . 1.449(3) ?
    C1 C2 . 1.381(3) ?
    C1 C6 . 1.389(3) ?
    C6 C5 . 1.389(4) ?
    C6 C7 . 1.475(3) ?
    C7 C8 . 1.336(3) ?
    C7 H7 . 0.9300 ?
    C8 C9 . 1.480(3) ?
    C8 C10 . 1.490(3) ?
    C10 O1 . 1.201(3) ?
    C9 H9A . 0.9700 ?
    C9 H9B . 0.9700 ?
    C5 C4 . 1.375(4) ?
    C5 H5 . 0.9300 ?
    C2 C3 . 1.375(4) ?
    C2 H2 . 0.9300 ?
    C3 C4 . 1.371(4) ?
    C3 H3 . 0.9300 ?
    C11 H11A . 0.9600 ?
    C11 H11B . 0.9600 ?
    C11 H11C . 0.9600 ?
    C4 H4 . 0.9300 ?
loop_
    _geom_angle_atom_site_label_1
    _geom_angle_atom_site_label_2
    _geom_angle_atom_site_label_3
    _geom_angle_site_symmetry_1
    _geom_angle_site_symmetry_3
    _geom_angle
    _geom_angle_publ_flag
    C10 O2 C11 . . 115.55(19) ?
    C2 C1 C6 . . 121.7(2) ?
    C2 C1 Cl1 . . 118.14(19) ?
    C6 C1 Cl1 . . 120.10(18) ?
    C1 C6 C5 . . 116.9(2) ?
    C1 C6 C7 . . 121.3(2) ?
    C5 C6 C7 . . 121.8(2) ?
    C8 C7 C6 . . 124.9(2) ?
    C8 C7 H7 . . 117.6 ?
    C6 C7 H7 . . 117.6 ?
    C7 C8 C9 . . 124.71(19) ?
    C7 C8 C10 . . 120.97(19) ?
    C9 C8 C10 . . 114.06(18) ?
    O1 C10 O2 . . 123.2(2) ?
    O1 C10 C8 . . 122.7(2) ?
    O2 C10 C8 . . 114.11(18) ?
    C8 C9 Br1 . . 111.16(15) ?
    C8 C9 H9A . . 109.4 ?
    Br1 C9 H9A . . 109.4 ?
    C8 C9 H9B . . 109.4 ?
    Br1 C9 H9B . . 109.4 ?
    H9A C9 H9B . . 108.0 ?
    C4 C5 C6 . . 121.9(3) ?
    C4 C5 H5 . . 119.0 ?
    C6 C5 H5 . . 119.0 ?
    C3 C2 C1 . . 119.5(2) ?
    C3 C2 H2 . . 120.3 ?
    C1 C2 H2 . . 120.3 ?
    C4 C3 C2 . . 120.2(2) ?
    C4 C3 H3 . . 119.9 ?
    C2 C3 H3 . . 119.9 ?
    O2 C11 H11A . . 109.5 ?
    O2 C11 H11B . . 109.5 ?
    H11A C11 H11B . . 109.5 ?
    O2 C11 H11C . . 109.5 ?
    H11A C11 H11C . . 109.5 ?
    H11B C11 H11C . . 109.5 ?
    C3 C4 C5 . . 119.7(3) ?
    C3 C4 H4 . . 120.2 ?
    C5 C4 H4 . . 120.2 ?
loop_
    _geom_torsion_atom_site_label_1
    _geom_torsion_atom_site_label_2
    _geom_torsion_atom_site_label_3
    _geom_torsion_atom_site_label_4
    _geom_torsion_site_symmetry_1
    _geom_torsion_site_symmetry_2
    _geom_torsion_site_symmetry_3
    _geom_torsion_site_symmetry_4
    _geom_torsion
    _geom_torsion_publ_flag
    C2 C1 C6 C5 . . . . -1.7(3) ?
    Cl1 C1 C6 C5 . . . . 179.72(18) ?
    C2 C1 C6 C7 . . . . 178.3(2) ?
    Cl1 C1 C6 C7 . . . . -0.2(3) ?
    C1 C6 C7 C8 . . . . -130.5(2) ?
    C5 C6 C7 C8 . . . . 49.6(3) ?
    C6 C7 C8 C9 . . . . 4.5(4) ?
    C6 C7 C8 C10 . . . . 178.3(2) ?
    C11 O2 C10 O1 . . . . 1.2(3) ?
    C11 O2 C10 C8 . . . . -179.3(2) ?
    C7 C8 C10 O1 . . . . -164.3(2) ?
    C9 C8 C10 O1 . . . . 10.1(3) ?
    C7 C8 C10 O2 . . . . 16.2(3) ?
    C9 C8 C10 O2 . . . . -169.36(19) ?
    C7 C8 C9 Br1 . . . . -106.0(2) ?
    C10 C8 C9 Br1 . . . . 79.8(2) ?
    C1 C6 C5 C4 . . . . 1.4(4) ?
    C7 C6 C5 C4 . . . . -178.6(2) ?
    C6 C1 C2 C3 . . . . 1.1(4) ?
    Cl1 C1 C2 C3 . . . . 179.6(2) ?
    C1 C2 C3 C4 . . . . 0.0(4) ?
    C2 C3 C4 C5 . . . . -0.3(4) ?
    C6 C5 C4 C3 . . . . -0.5(4) ?
loop_
    _geom_hbond_atom_site_label_D
    _geom_hbond_atom_site_label_H
    _geom_hbond_atom_site_label_A
    _geom_hbond_site_symmetry_A
    _geom_hbond_distance_DH
    _geom_hbond_distance_HA
    _geom_hbond_distance_DA
    _geom_hbond_angle_DHA
    C7 H7 O2 1 0.93 2.39 2.740(3) 102
    C2 H2 O1 1_455 0.93 2.48 3.373(3) 162
