# Supplementary material for: (Z)-Methyl 2-bromo­methyl-3-(2-chloro­phen­yl)acrylate
Source: Acta Crystallogr Sect E Struct Rep Online. 2011 Sep 30;67(Pt 10):o2812. doi: 10.1107/S1600536811039663 (PMC3201457; doi:10.1107/S1600536811039663)
Supplement: Supplementary file 2 [file e-67-o2812-Isup2.hkl]

#
# h,k,l, Fc-squared, Fo-squared, sigma(Fo-squared) and status flag
#
data_I
_shelx_title ' PRSK24A in P2(1)/c'
_shelx_refln_list_code          4
_shelx_F_calc_maximum      164.77
_exptl_crystal_F_000       576.00
_reflns_d_resolution_high  0.7127
 
loop_
 _symmetry_equiv_pos_as_xyz
 'x, y, z'
 '-x, y+1/2, -z+1/2'
 '-x, -y, -z'
 'x, -y-1/2, z-1/2'
 
_cell_length_a    10.0657
_cell_length_b    10.2174
_cell_length_c    11.3598
_cell_angle_alpha  90.000
_cell_angle_beta   97.649
_cell_angle_gamma  90.000
 
_shelx_F_squared_multiplier     1.000
 
loop_
 _refln_index_h
 _refln_index_k
 _refln_index_l
 _refln_F_squared_calc
 _refln_F_squared_meas
 _refln_F_squared_sigma
 _refln_observed_status
   1   0   0      119.23       75.57      1.69 o
   2   0   0       36.31       40.71      1.49 o
   3   0   0     6905.43     6960.97    148.13 o
   4   0   0      109.55       71.32      3.34 o
   5   0   0     1387.25     1407.88     25.45 o
   6   0   0      359.44      345.76      8.64 o
   7   0   0      922.57      866.69     17.71 o
   8   0   0      234.95      219.88     10.90 o
   9   0   0      335.54      303.10     12.44 o
  10   0   0      113.38      125.82      7.40 o
  11   0   0       92.30       83.34     11.84 o
  12   0   0      396.91      429.52     27.50 o
  13   0   0       25.36       46.72     15.25 o
   1   1   0     2307.10     2395.88     27.44 o
   2   1   0     8611.80     8887.25    109.02 o
   3   1   0     1834.37     1943.08     22.46 o
   4   1   0     1612.44     1758.27     21.94 o
   5   1   0     1201.37     1202.90     15.59 o
   6   1   0      300.21      288.79      5.72 o
   7   1   0        1.86        4.20      2.43 o
   8   1   0      501.22      500.04      8.04 o
   9   1   0      327.67      299.95      7.63 o
  10   1   0       97.50       90.36      5.53 o
  11   1   0       26.67       26.49      8.36 o
  12   1   0        8.25        3.64      9.40 o
  13   1   0      165.03      159.22     11.79 o
   0   2   0     1704.84     1730.16     30.23 o
   1   2   0       71.29       64.35      1.60 o
   2   2   0     9498.25     9802.22    109.31 o
   3   2   0    10033.25    10469.90    126.58 o
   4   2   0     1306.18     1267.32     16.20 o
   5   2   0       14.58       25.81      3.15 o
   6   2   0     6556.22     6620.91     80.64 o
   7   2   0       97.02       91.33      4.45 o
   8   2   0       12.74       22.49      4.65 o
   9   2   0     1967.07     1944.43     34.64 o
  10   2   0       12.78       30.67      7.51 o
  11   2   0       70.70       57.59      8.40 o
  12   2   0       19.40       18.53      9.74 o
  13   2   0       16.77       11.77     10.72 o
   1   3   0     4457.01     4490.52     77.32 o
   2   3   0       30.37       29.33      1.71 o
   3   3   0     2737.89     2855.76     28.69 o
   4   3   0     5159.56     5163.91     68.32 o
   5   3   0      576.99      560.60     13.74 o
   6   3   0       82.95       66.91      3.64 o
   7   3   0      799.88      752.70     11.58 o
   8   3   0        6.38        9.15      4.95 o
   9   3   0       72.08       72.45      7.17 o
  10   3   0       31.17       24.65      7.55 o
  11   3   0      243.73      262.08     10.27 o
  12   3   0        0.42       16.16      9.45 o
  13   3   0        1.90        9.56     11.04 o
   0   4   0     3889.00     3792.19     57.87 o
   1   4   0       27.26       21.86      1.72 o
   2   4   0      361.98      392.34      6.79 o
   3   4   0     3349.29     3381.84     41.74 o
   4   4   0      102.37       96.54      3.35 o
   5   4   0     2042.05     2046.68     25.69 o
   6   4   0     1078.65     1132.84     17.19 o
   7   4   0      878.33      896.81     14.66 o
   8   4   0      148.49      153.05      7.64 o
   9   4   0      123.39      129.84      7.73 o
  10   4   0       34.81       63.73      8.14 o
  11   4   0       21.47       20.54      9.08 o
  12   4   0       13.12       16.14     10.23 o
  13   4   0        3.49       21.28     11.39 o
   1   5   0      553.57      488.34      7.30 o
   2   5   0     2504.93     2382.46     26.35 o
   3   5   0       39.53       40.79      3.08 o
   4   5   0      826.54      838.88     11.77 o
   5   5   0     2652.34     2678.36     36.77 o
   6   5   0      407.62      379.43      8.21 o
   7   5   0     1453.33     1407.46     19.32 o
   8   5   0      892.77      923.99     18.50 o
   9   5   0       20.07       30.76      6.92 o
  10   5   0      228.93      215.61     10.29 o
  11   5   0       69.12       57.12      9.99 o
  12   5   0        8.21       17.85      9.24 o
  13   5   0        7.27        7.58     10.22 o
   0   6   0      530.17      508.86     16.55 o
   1   6   0      937.82      895.16     12.85 o
   2   6   0      801.11      806.81     11.22 o
   3   6   0      207.86      219.89      5.65 o
   4   6   0       50.61       50.70      3.29 o
   5   6   0       80.23       85.00      4.02 o
   6   6   0        2.96        4.40      5.14 o
   7   6   0      185.20      174.68      8.15 o
   8   6   0      155.72      153.94      8.44 o
   9   6   0      112.11      119.63      8.11 o
  10   6   0        0.19       12.47      8.09 o
  11   6   0        4.88        0.51      8.74 o
  12   6   0       11.33       19.53      9.69 o
   1   7   0     2441.16     2477.74     45.86 o
   2   7   0      717.47      711.79     13.71 o
   3   7   0       68.17       71.86      4.33 o
   4   7   0     2069.41     2022.36     26.13 o
   5   7   0      276.47      299.64      7.49 o
   6   7   0       52.25       63.68      7.79 o
   7   7   0       14.22       -2.77      7.47 o
   8   7   0      172.42      193.33      9.77 o
   9   7   0       69.00       65.59      9.40 o
  10   7   0       22.32       20.83     10.05 o
  11   7   0       59.27       72.33     13.14 o
  12   7   0        5.82       -2.48     12.13 o
   0   8   0      402.95      406.46     15.86 o
   1   8   0      398.71      394.54     10.88 o
   2   8   0      215.30      203.32      7.87 o
   3   8   0       70.74       73.52      6.65 o
   4   8   0        0.74       -1.62      4.62 o
   5   8   0        0.67       -4.17      4.98 o
   6   8   0        3.42        5.05      7.50 o
   7   8   0       28.98       35.10      8.26 o
   8   8   0       15.20       11.11      8.79 o
   9   8   0        5.24       10.61     17.00 o
  10   8   0        0.72       -3.29     10.24 o
  11   8   0        2.29       -8.67     11.56 o
   1   9   0      222.09      196.04      8.86 o
   2   9   0      778.66      777.57     16.38 o
   3   9   0       45.44       27.43      9.47 o
   4   9   0       12.00        2.12      5.79 o
   5   9   0      481.57      496.71     18.02 o
   6   9   0      136.54      110.94      9.53 o
   7   9   0       81.35       87.56      9.92 o
   8   9   0       18.83       28.85     10.18 o
   9   9   0        6.10       13.06     10.86 o
  10   9   0       19.80       18.02     11.64 o
   0  10   0      296.46      341.36     43.84 o
   1  10   0       37.07       45.25      8.28 o
   2  10   0       27.77       27.83      8.87 o
   3  10   0       45.73       40.65      8.19 o
   4  10   0       10.57       -2.76      8.56 o
   5  10   0      203.18      209.76     10.89 o
   6  10   0       48.46       30.95      9.76 o
   7  10   0       64.56       48.49     10.56 o
   8  10   0       33.05       17.87     11.35 o
   9  10   0        0.27       -3.18     11.85 o
  10  10   0        5.80        2.33     24.12 o
   1  11   0       54.54       49.92      9.48 o
   2  11   0        1.16        3.86      7.42 o
   3  11   0       94.97       94.30     10.02 o
   4  11   0       59.82       37.49     13.96 o
   5  11   0       84.65       72.68     10.67 o
   6  11   0        1.79      -10.16     14.75 o
   7  11   0       27.24       14.55     11.62 o
   8  11   0        6.03        1.84     15.34 o
   0  12   0        2.29       -6.36     14.40 o
   1  12   0       43.56       37.38     10.55 o
   2  12   0       87.96       87.78     10.95 o
   3  12   0        0.85        4.46     10.45 o
   4  12   0       49.37       45.75     10.88 o
   5  12   0        7.39        0.85     16.57 o
   6  12   0       15.75        7.18     13.24 o
   7  12   0        4.37       -1.11     12.41 o
   1  13   0        8.99       -9.93     11.57 o
   2  13   0        0.69       -5.31     11.55 o
   3  13   0        0.00      -11.55     11.55 o
   4  13   0        1.95       -8.38     11.83 o
   5  13   0        4.68      -16.09     23.63 o
   0  14   0       21.33       16.31     18.22 o
   1  14   0        6.04      -12.62     12.62 o
   2  14   0        9.94       15.07     14.56 o
   3  14   0        1.01      -12.00     18.24 o
 -14   1   1       16.01       33.52     11.83 o
 -13   1   1       32.63       42.85     10.69 o
 -12   1   1       49.43       69.74      9.36 o
 -11   1   1      240.60      228.35     10.01 o
 -10   1   1        4.54       14.48      4.91 o
  -9   1   1      667.89      679.46     10.41 o
  -8   1   1      332.01      312.85      5.93 o
  -7   1   1      465.46      464.61      7.68 o
  -6   1   1     2061.27     2023.88     25.15 o
  -5   1   1     6323.93     6328.10     91.16 o
  -4   1   1     1294.37     1422.68     22.00 o
  -3   1   1     6072.52     6132.19     64.46 o
  -2   1   1    23154.98    21735.47    235.23 o
  -1   1   1      908.99     1059.37     13.62 o
   0   1   1      236.90      253.47      3.75 o
   1   1   1     7088.77     7173.94     70.41 o
   2   1   1     1494.09     1466.65     18.06 o
   3   1   1     4222.42     4522.02     54.88 o
   4   1   1     6602.28     6743.56     81.67 o
   5   1   1       15.64       36.46      2.48 o
   6   1   1     2083.63     2154.31     27.18 o
   7   1   1     3054.05     2981.30     37.28 o
   8   1   1       10.02        0.84      3.97 o
   9   1   1      244.55      223.15      8.21 o
  10   1   1      166.27      185.27      8.51 o
  11   1   1       12.72       21.56      8.39 o
  12   1   1        1.47       22.39      9.53 o
  13   1   1      106.65      139.52     11.80 o
 -13   2   1        8.30       11.18     10.35 o
 -12   2   1       51.05       61.51      9.72 o
 -11   2   1        2.16       -3.41      8.23 o
 -10   2   1       37.18       39.44      6.12 o
  -9   2   1       44.41       44.37      5.06 o
  -8   2   1     1315.58     1319.13     19.70 o
  -7   2   1      586.05      547.06      9.82 o
  -6   2   1      275.44      268.77      6.63 o
  -5   2   1       95.65       92.26      4.08 o
  -4   2   1      509.90      480.15      6.62 o
  -3   2   1     2056.73     2156.06     23.16 o
  -2   2   1     3266.19     3587.46     40.30 o
  -1   2   1       31.76       35.20      1.54 o
   0   2   1    14655.38    14050.25    154.44 o
   1   2   1      682.70      710.74      7.91 o
   2   2   1     3408.18     3462.30     36.22 o
   3   2   1      313.60      325.43      4.51 o
   4   2   1     2687.03     3038.90     34.43 o
   5   2   1      143.15      107.84      3.40 o
   6   2   1       22.46       28.00      3.19 o
   7   2   1       38.98       37.07      3.70 o
   8   2   1      716.99      683.32     11.30 o
   9   2   1       15.23       24.74      6.42 o
  10   2   1        0.86       -2.72      7.33 o
  11   2   1       12.01       11.07      8.40 o
  12   2   1       60.20       68.16     10.00 o
  13   2   1        5.57       20.65     11.22 o
 -13   3   1        0.08        0.22     10.69 o
 -12   3   1       75.93      103.39      9.94 o
 -11   3   1       40.03       45.59      6.46 o
 -10   3   1      101.22       95.19      6.37 o
  -9   3   1       20.10       16.46      6.68 o
  -8   3   1      959.25      947.50     17.03 o
  -7   3   1      645.32      605.00     10.12 o
  -6   3   1      383.72      373.77      7.19 o
  -5   3   1     2443.99     2576.10     30.06 o
  -4   3   1      271.97      279.14      4.85 o
  -3   3   1     2268.26     2311.29     28.86 o
  -2   3   1     3170.87     3150.48     36.03 o
  -1   3   1     2080.96     2141.63     23.31 o
   0   3   1    20844.32    19707.60    237.90 o
   1   3   1     3196.97     3099.32     32.89 o
   2   3   1     1094.97     1105.79     12.28 o
   3   3   1      334.51      305.09      4.26 o
   4   3   1     6252.32     6389.59     77.69 o
   5   3   1      908.88      878.41     12.15 o
   6   3   1       14.94       13.77      3.28 o
   7   3   1     1025.54     1008.01     14.35 o
   8   3   1      158.75      178.99      6.50 o
   9   3   1      541.52      511.56     12.69 o
  10   3   1       84.60      100.12      8.57 o
  11   3   1        2.11        6.82     12.33 o
  12   3   1       36.90       49.18     10.19 o
  13   3   1        0.83        3.89     11.21 o
 -13   4   1        2.67       17.40     10.96 o
 -12   4   1       21.93       25.49     10.02 o
 -11   4   1        1.96        5.55      6.76 o
 -10   4   1      160.96      175.98      7.41 o
  -9   4   1      497.34      459.57     12.85 o
  -8   4   1      125.52      108.16      7.02 o
  -7   4   1      262.60      266.69      7.69 o
  -6   4   1      945.58      953.37     13.73 o
  -5   4   1      531.46      595.51      8.56 o
  -4   4   1      974.24      900.16     12.52 o
  -3   4   1     1830.14     1915.44     24.26 o
  -2   4   1     1872.60     1982.02     24.94 o
  -1   4   1     3791.39     3741.90     49.78 o
   0   4   1     1241.37     1175.11     15.23 o
   1   4   1      556.59      576.43     10.03 o
   2   4   1     3707.52     3686.75     39.29 o
   3   4   1     1970.99     1950.96     22.59 o
   4   4   1      256.25      248.65      5.00 o
   5   4   1     1036.03      930.83     12.00 o
   6   4   1     1217.19     1235.88     16.92 o
   7   4   1        5.39        9.82      4.23 o
   8   4   1      326.08      285.10      9.06 o
   9   4   1      145.61      162.38     10.07 o
  10   4   1       10.28        3.63      7.88 o
  11   4   1       51.21       57.39      9.38 o
  12   4   1        3.78        7.22     10.33 o
  13   4   1       15.40       16.99     11.61 o
 -13   5   1        0.10      -13.77     16.84 o
 -12   5   1        1.62       -0.79      9.26 o
 -11   5   1       39.81       44.24      6.75 o
 -10   5   1       24.75       20.10      7.51 o
  -9   5   1        9.94       -0.53      6.68 o
  -8   5   1      275.19      298.16      9.64 o
  -7   5   1        0.40        2.66      5.19 o
  -6   5   1      367.22      404.51      8.27 o
  -5   5   1       33.07       38.15      5.19 o
  -4   5   1       18.44       16.24      2.47 o
  -3   5   1      112.48      103.34      3.78 o
  -2   5   1     2488.81     2543.18     31.90 o
  -1   5   1     1167.00     1181.90     17.01 o
   0   5   1     1225.62     1208.69     17.40 o
   1   5   1      309.29      282.06      6.79 o
   2   5   1      223.75      230.26      4.44 o
   3   5   1      412.67      426.54      7.68 o
   4   5   1      354.42      356.87      6.14 o
   5   5   1       19.52       21.34      3.73 o
   6   5   1      179.10      183.97      5.20 o
   7   5   1       10.63       28.65      4.90 o
   8   5   1       86.49       98.10      6.54 o
   9   5   1       88.25       87.75      7.30 o
  10   5   1       25.96       53.05      9.08 o
  11   5   1        0.67        4.34      9.46 o
  12   5   1       13.45       21.33     11.54 o
 -12   6   1       19.02       18.80      9.87 o
 -11   6   1        4.34       19.24      7.46 o
 -10   6   1       95.42      106.90      8.54 o
  -9   6   1       79.08       63.85      7.50 o
  -8   6   1        0.80        1.95      9.85 o
  -7   6   1      586.39      614.73     14.23 o
  -6   6   1      715.68      702.60     16.10 o
  -5   6   1      174.96      195.56      5.35 o
  -4   6   1      551.65      536.50      8.69 o
  -3   6   1     1350.67     1328.95     17.97 o
  -2   6   1      154.22      134.18      7.83 o
  -1   6   1     5421.76     5481.59     74.57 o
   0   6   1     1010.93      901.35     15.79 o
   1   6   1       13.17        8.47      2.41 o
   2   6   1     2055.53     2038.94     24.12 o
   3   6   1     1721.29     1770.74     21.25 o
   4   6   1      127.80      118.22      4.14 o
   5   6   1     1000.13      978.56     14.39 o
   6   6   1      163.92      160.25      6.23 o
   7   6   1       33.17       22.54      5.88 o
   8   6   1       63.62       66.85      6.94 o
   9   6   1       64.51       89.51      7.67 o
  10   6   1       10.84        2.80      7.92 o
  11   6   1      159.01      166.03      9.76 o
  12   6   1       32.84       55.60     12.75 o
 -12   7   1        0.14       -7.44     11.74 o
 -11   7   1       21.84       14.74     10.86 o
 -10   7   1       13.19       11.42      9.99 o
  -9   7   1       20.79       19.37      8.72 o
  -8   7   1       11.43        5.39      8.24 o
  -7   7   1       16.27       13.38      7.62 o
  -6   7   1       29.41       23.23      6.96 o
  -5   7   1       11.27       15.87      4.18 o
  -4   7   1        2.07       -0.06      4.83 o
  -3   7   1       37.90       44.56      4.22 o
  -2   7   1       46.23       48.48      5.72 o
  -1   7   1       29.09       31.01      3.95 o
   0   7   1      147.20      154.01      5.88 o
   1   7   1       12.65       15.26      3.35 o
   2   7   1      125.67      121.21      4.70 o
   3   7   1      151.22      141.59      4.70 o
   4   7   1        6.60       -1.59      3.92 o
   5   7   1        0.26       -3.84      3.84 o
   6   7   1      114.84      118.49      6.62 o
   7   7   1        3.52        4.83      7.52 o
   8   7   1        5.74       -0.37      8.15 o
   9   7   1        1.93       10.88     10.11 o
  10   7   1       12.50       17.20     10.01 o
  11   7   1       12.68       10.89     10.68 o
  12   7   1        7.16       -1.72     15.69 o
 -11   8   1        2.47       15.79     11.26 o
 -10   8   1       70.88       80.91     13.25 o
  -9   8   1        9.56        4.35      9.80 o
  -8   8   1       20.95       18.09      9.21 o
  -7   8   1      503.96      521.55     14.57 o
  -6   8   1       32.11       29.37      7.62 o
  -5   8   1       16.02       25.08      5.44 o
  -4   8   1      460.15      471.64     12.57 o
  -3   8   1      486.20      422.11     17.02 o
  -2   8   1      201.32      170.43     11.72 o
  -1   8   1      983.09     1030.55     18.23 o
   0   8   1      622.01      600.15     17.24 o
   1   8   1       16.38       -3.69      5.26 o
   2   8   1     1121.19     1025.95     16.36 o
   3   8   1      709.52      688.99     11.87 o
   4   8   1      176.30      157.30      5.96 o
   5   8   1      514.62      528.51     10.29 o
   6   8   1        4.71        9.93      7.85 o
   7   8   1       42.55       20.83      8.53 o
   8   8   1      110.84      108.76     10.01 o
   9   8   1       57.77       51.54     10.15 o
  10   8   1        0.09      -10.73     10.73 o
  11   8   1        1.11      -11.50     14.72 o
 -10   9   1        1.76      -11.53     11.53 o
  -9   9   1        5.33       -6.09     10.73 o
  -8   9   1       17.02        3.74      9.92 o
  -7   9   1        5.82       -4.32      9.33 o
  -6   9   1       40.95       29.04      8.46 o
  -5   9   1        3.97        0.50      7.93 o
  -4   9   1        0.91       -7.17      7.17 o
  -3   9   1        9.30       -7.19      7.19 o
  -2   9   1      183.05      206.58      8.91 o
  -1   9   1      149.19      147.47      8.31 o
   0   9   1       45.37       44.13      7.39 o
   1   9   1       68.89       83.02      7.58 o
   2   9   1        1.75       -2.42      5.71 o
   3   9   1       42.69       37.38      6.22 o
   4   9   1       27.03       27.09      5.87 o
   5   9   1       18.19       10.25      7.55 o
   6   9   1       62.65       47.69      8.68 o
   7   9   1        1.10       -6.82      9.25 o
   8   9   1        0.00      -11.56     12.42 o
   9   9   1        1.58       -3.44     10.80 o
  10   9   1        2.13       -2.89     13.24 o
 -10  10   1        9.14       18.68     12.57 o
  -9  10   1       28.60       16.69     11.83 o
  -8  10   1        0.54        0.34     11.05 o
  -7  10   1       46.92       33.08     10.02 o
  -6  10   1       38.28       28.14      9.44 o
  -5  10   1        5.99        1.38      9.02 o
  -4  10   1      174.83      153.41     16.62 o
  -3  10   1       12.02        5.02      8.34 o
  -2  10   1        1.61       -6.73      8.29 o
  -1  10   1      222.45      203.04     11.48 o
   0  10   1       84.18       68.52      8.55 o
   1  10   1        2.07       -7.78      7.78 o
   2  10   1      173.52      161.50     10.16 o
   3  10   1       45.59       39.25      7.06 o
   4  10   1       49.55       31.04      8.98 o
   5  10   1       67.40       71.52      9.78 o
   6  10   1      100.13       98.06     10.34 o
   7  10   1       27.67       21.35     10.31 o
   8  10   1       68.71       50.84     11.27 o
   9  10   1       10.86       24.21     13.04 o
  -9  11   1        0.27      -15.35     36.06 o
  -8  11   1        8.12       17.41     11.89 o
  -7  11   1       19.65        6.36     14.79 o
  -6  11   1       10.11        9.50     10.88 o
  -5  11   1       43.81       54.82     11.98 o
  -4  11   1        4.99       -5.54      9.60 o
  -3  11   1       33.88       38.81      9.39 o
  -2  11   1       40.08       42.65      9.23 o
  -1  11   1        3.98        3.49      8.83 o
   0  11   1       19.95       26.76      7.93 o
   1  11   1       25.14       44.66      9.35 o
   2  11   1       13.46       12.62      7.52 o
   3  11   1       93.57       87.19      9.92 o
   4  11   1       23.28        8.80      9.76 o
   5  11   1       42.83       36.35     10.41 o
   6  11   1       62.20       57.60     13.11 o
   7  11   1       19.57        7.77     11.21 o
   8  11   1        0.73       -0.23     13.61 o
  -7  12   1        4.38       -5.36     12.59 o
  -6  12   1       13.78      -12.74     15.80 o
  -5  12   1       10.37       12.44     11.30 o
  -4  12   1        3.06        3.01     10.68 o
  -3  12   1       37.74       17.51     10.86 o
  -2  12   1        6.02        0.63     10.34 o
  -1  12   1       21.48       10.61      8.88 o
   0  12   1       13.23       11.33     11.07 o
   1  12   1        0.19       -1.88      8.66 o
   2  12   1       29.77        7.69     11.83 o
   3  12   1        2.55      -10.11     10.11 o
   4  12   1        0.09      -16.02     16.02 o
   5  12   1       11.60       -1.08     12.02 o
   6  12   1        4.45       -9.40     12.83 o
   7  12   1        0.06      -14.08     14.08 o
  -5  13   1       68.19       77.49     25.87 o
  -4  13   1        4.02        3.44     13.82 o
  -3  13   1       43.17       34.55     12.07 o
  -2  13   1       16.12       15.02     14.60 o
  -1  13   1        0.65       -0.88     11.39 o
   0  13   1       17.34       30.00      9.97 o
   1  13   1        9.42       16.15     11.69 o
   2  13   1        3.22       -5.43     11.43 o
   3  13   1        4.51       -2.46     13.23 o
   4  13   1        0.72       -1.49     13.58 o
   5  13   1        2.32       -5.88     13.89 o
  -3  14   1        1.92      -17.56     17.56 o
  -2  14   1        0.15      -14.83     14.83 o
  -1  14   1        0.05        2.66     14.69 o
   0  14   1        0.69      -12.70     14.18 o
   1  14   1        0.50       -1.03     14.17 o
   2  14   1        0.73       -3.84     14.21 o
 -14   0   2        1.17        0.35     16.07 o
 -13   0   2       13.94       20.20     14.64 o
 -12   0   2        8.13       22.78     12.95 o
 -11   0   2      292.14      351.98     22.31 o
 -10   0   2      616.47      581.84     14.14 o
  -9   0   2     2127.09     1950.81     34.82 o
  -8   0   2     6205.63     5791.32    107.81 o
  -7   0   2      157.25      152.25      5.19 o
  -6   0   2      414.91      449.62      7.85 o
  -5   0   2     5689.33     5799.27     96.67 o
  -4   0   2     1982.20     1940.74     29.14 o
  -3   0   2     1538.80     1791.35     23.99 o
  -2   0   2       51.13       60.06      2.04 o
  -1   0   2     3757.09     4125.74     62.44 o
   1   0   2     7774.18     8083.39    239.26 o
   2   0   2    23942.34    21417.04    365.87 o
   3   0   2      597.70      689.19     12.75 o
   4   0   2    22245.84    22065.78    375.95 o
   5   0   2     3022.67     3042.96     53.03 o
   6   0   2     1821.18     1865.47     33.57 o
   7   0   2     1206.11     1142.26     23.94 o
   8   0   2       34.13       36.21      6.12 o
   9   0   2        0.05        0.24      6.49 o
  10   0   2      376.72      352.58     28.14 o
  11   0   2      184.88      206.78     14.25 o
  12   0   2        0.05        2.47     12.58 o
  13   0   2        4.31        0.05     15.20 o
 -14   1   2        0.74       12.39     11.43 o
 -13   1   2       10.42       15.69     10.52 o
 -12   1   2        8.89       11.54      9.16 o
 -11   1   2      127.00      117.62      8.84 o
 -10   1   2      514.75      503.48     12.45 o
  -9   1   2      221.97      215.04      7.75 o
  -8   1   2      603.82      586.27      9.19 o
  -7   1   2       97.86       92.19      4.12 o
  -6   1   2      101.45      100.61      2.62 o
  -5   1   2     1102.81     1189.61     12.51 o
  -4   1   2     1816.00     1920.90     18.38 o
  -3   1   2     3385.00     3667.73     38.34 o
  -2   1   2     1133.91     1183.30     11.89 o
  -1   1   2       10.15       13.98      1.37 o
   0   1   2     2059.24     2241.90     23.52 o
   1   1   2     2457.22     2517.36     28.19 o
   2   1   2     4330.90     4468.83     54.19 o
   3   1   2      169.41      173.82      3.32 o
   4   1   2     4290.83     4383.39     53.36 o
   5   1   2     1162.24     1151.12     14.99 o
   6   1   2       21.46       24.11      3.14 o
   7   1   2        7.15        5.03      3.39 o
   8   1   2        9.30        2.44      4.10 o
   9   1   2      110.29      102.40      6.18 o
  10   1   2       24.60       21.16      7.13 o
  11   1   2       58.20       60.96      8.84 o
  12   1   2        0.25       13.73      9.71 o
  13   1   2        0.67        0.77     10.94 o
 -13   2   2        1.45      -10.03     10.33 o
 -12   2   2       62.53       64.03      9.63 o
 -11   2   2       30.44       43.58      6.03 o
 -10   2   2       71.20       69.89      5.89 o
  -9   2   2        0.07        4.31      4.80 o
  -8   2   2      407.63      432.97      9.33 o
  -7   2   2     3261.43     3245.99     39.89 o
  -6   2   2       69.37       65.29      3.31 o
  -5   2   2     1226.49     1244.04     14.90 o
  -4   2   2     2924.23     2952.86     29.55 o
  -3   2   2      241.65      319.91      5.58 o
  -2   2   2    27148.38    24838.94    260.14 o
  -1   2   2      275.09      266.08      3.27 o
   0   2   2    11699.73    11807.89    136.14 o
   1   2   2    19016.49    17892.43    187.73 o
   2   2   2     4099.49     4130.18     46.23 o
   3   2   2     1137.24     1146.29     13.38 o
   4   2   2     1274.99     1243.27     14.61 o
   5   2   2     1330.09     1203.79     15.73 o
   6   2   2      405.91      417.20      7.40 o
   7   2   2      549.72      545.65      9.36 o
   8   2   2     1376.51     1382.85     19.00 o
   9   2   2        0.93       -2.37      5.44 o
  10   2   2       21.42       29.99      7.35 o
  11   2   2       53.83       76.51      9.07 o
  12   2   2        1.11        0.51      9.41 o
  13   2   2      115.70      138.18     12.00 o
 -13   3   2        0.69        3.93     10.59 o
 -12   3   2      171.06      194.65     10.84 o
 -11   3   2       10.66       17.33      6.04 o
 -10   3   2       58.32       55.10      6.04 o
  -9   3   2      425.24      404.87      9.81 o
  -8   3   2        9.01        0.46      4.70 o
  -7   3   2      245.33      253.13      6.47 o
  -6   3   2      323.11      301.99      7.34 o
  -5   3   2     3825.10     3830.14     46.40 o
  -4   3   2      779.55      735.77      9.30 o
  -3   3   2      270.37      250.31      4.28 o
  -2   3   2     1401.25     1400.80     16.72 o
  -1   3   2    14977.60    15279.61    159.98 o
   0   3   2     1080.23     1082.21     13.37 o
   1   3   2     1821.68     1913.91     19.27 o
   2   3   2      296.98      304.83      3.93 o
   3   3   2     4216.45     4195.29     44.01 o
   4   3   2        2.82        6.30      1.75 o
   5   3   2        2.44        3.74      1.90 o
   6   3   2     1604.20     1519.39     18.16 o
   7   3   2      285.23      283.99      7.05 o
   8   3   2      175.20      165.67      5.59 o
   9   3   2        2.17       15.04      6.82 o
  10   3   2       49.27       65.39      8.16 o
  11   3   2      197.11      193.77     10.38 o
  12   3   2        7.63       11.50     10.14 o
  13   3   2       12.62       46.28     13.10 o
 -13   4   2       31.32       30.78     11.17 o
 -12   4   2        5.82       11.66      9.72 o
 -11   4   2       77.13       81.09      7.15 o
 -10   4   2        2.30        8.28      6.39 o
  -9   4   2       32.72       30.21      7.61 o
  -8   4   2      186.28      199.29      6.89 o
  -7   4   2        4.93        3.16      5.40 o
  -6   4   2      379.21      375.87     12.12 o
  -5   4   2     3436.54     3554.50     40.00 o
  -4   4   2     1963.45     2079.42     26.30 o
  -3   4   2       89.61      109.61      3.97 o
  -2   4   2     1746.15     1875.93     28.50 o
  -1   4   2     5715.24     5891.12     62.29 o
   0   4   2       76.59       82.24      2.72 o
   1   4   2       44.55       43.63      2.04 o
   2   4   2     2508.54     2452.96     26.46 o
   3   4   2      170.23      187.31      4.11 o
   4   4   2      734.59      776.39     10.22 o
   5   4   2      223.59      219.72      5.31 o
   6   4   2      401.68      446.96      8.22 o
   7   4   2     1952.03     1980.54     25.97 o
   8   4   2      186.83      159.66      6.56 o
   9   4   2      216.07      218.61      8.63 o
  10   4   2      114.50      132.60      8.81 o
  11   4   2      133.03      161.74     18.98 o
  12   4   2       26.24       42.76     10.52 o
  13   4   2        7.73       16.72     13.08 o
 -13   5   2        7.75        2.40     10.03 o
 -12   5   2       20.69        9.81      9.16 o
 -11   5   2       23.28       25.88      6.81 o
 -10   5   2       46.08       53.40      6.61 o
  -9   5   2        4.12        9.41      5.60 o
  -8   5   2      141.82      128.78      7.35 o
  -7   5   2       67.58       67.54      5.38 o
  -6   5   2      904.85      874.77     12.17 o
  -5   5   2      177.41      194.58      5.44 o
  -4   5   2      200.85      206.79      6.11 o
  -3   5   2    11652.54    11641.02    141.18 o
  -2   5   2     2174.18     2130.73     27.01 o
  -1   5   2        7.60        1.96      2.39 o
   0   5   2     3890.75     3936.83     44.71 o
   1   5   2      491.34      483.00      6.76 o
   2   5   2     4073.30     4127.10     44.16 o
   3   5   2      224.09      192.89      4.81 o
   4   5   2     1514.30     1511.21     18.16 o
   5   5   2      417.94      396.12      7.81 o
   6   5   2      111.78      105.87      4.49 o
   7   5   2      255.41      269.75      7.55 o
   8   5   2      179.45      151.84      6.23 o
   9   5   2      486.83      496.43     11.94 o
  10   5   2        1.07       14.98      7.61 o
  11   5   2        0.44       -8.61      8.61 o
  12   5   2      130.55      147.90     11.19 o
 -12   6   2        8.07       10.05      9.74 o
 -11   6   2       12.03       21.66      7.25 o
 -10   6   2       64.45       65.35      7.01 o
  -9   6   2       21.78       17.34      6.88 o
  -8   6   2       18.78       28.21      7.40 o
  -7   6   2      469.79      474.17     12.57 o
  -6   6   2       74.98       81.93      6.28 o
  -5   6   2       22.61       24.48      3.66 o
  -4   6   2       83.74       81.93      4.02 o
  -3   6   2        8.31        4.06      3.79 o
  -2   6   2       11.58        7.18      3.33 o
  -1   6   2      530.39      582.38      9.40 o
   0   6   2      901.57      904.08     11.92 o
   1   6   2     1646.48     1641.57     19.83 o
   2   6   2        3.06        1.59      2.81 o
   3   6   2      250.67      261.78      5.49 o
   4   6   2      345.54      336.40      6.64 o
   5   6   2      271.58      278.96      7.42 o
   6   6   2        3.19        5.14      5.23 o
   7   6   2       13.18       15.53      5.87 o
   8   6   2       42.88       58.77      6.72 o
   9   6   2        0.04        8.94      7.43 o
  10   6   2        2.82       -5.67      7.96 o
  11   6   2        0.66       -2.00     10.16 o
  12   6   2       20.44       14.78     11.17 o
 -12   7   2       72.50       77.99     12.50 o
 -11   7   2        2.13       12.97     10.65 o
 -10   7   2       11.50       24.47      8.42 o
  -9   7   2      389.45      430.03     12.89 o
  -8   7   2       83.47       81.36      8.41 o
  -7   7   2      128.15      129.45      8.25 o
  -6   7   2      490.88      527.28     13.30 o
  -5   7   2      701.50      655.56     13.96 o
  -4   7   2      277.57      292.69      7.68 o
  -3   7   2      126.77      123.36      4.73 o
  -2   7   2      670.98      630.01     11.74 o
  -1   7   2      303.84      267.91      9.28 o
   0   7   2     2971.36     3010.36     44.41 o
   1   7   2      434.00      399.75      9.23 o
   2   7   2       92.37       76.69      3.91 o
   3   7   2     1519.41     1527.61     17.97 o
   4   7   2      101.54       96.00      4.29 o
   5   7   2        6.52        8.77      4.12 o
   6   7   2     1504.35     1463.08     22.49 o
   7   7   2       76.03      102.65      7.15 o
   8   7   2       87.28       70.16      8.72 o
   9   7   2       64.22       58.07      9.49 o
  10   7   2       98.22      119.66     11.02 o
  11   7   2       13.21        0.77     12.41 o
 -11   8   2        7.30        6.43     11.72 o
 -10   8   2        9.86       -7.60     10.65 o
  -9   8   2      119.83      105.61      9.13 o
  -8   8   2       43.72       39.45      8.04 o
  -7   8   2      173.79      181.15      9.74 o
  -6   8   2       30.48       21.68      8.76 o
  -5   8   2        0.12       -7.14      7.14 o
  -4   8   2       25.83       37.89      6.56 o
  -3   8   2       37.08       27.80      6.31 o
  -2   8   2        1.95        4.31      4.87 o
  -1   8   2        7.25       -0.65      4.44 o
   0   8   2       82.39       87.00      5.23 o
   1   8   2      130.72      123.25      5.53 o
   2   8   2       17.19        6.14      4.53 o
   3   8   2       64.74       63.82      5.25 o
   4   8   2        0.51        2.32      4.95 o
   5   8   2      129.43      144.70      5.90 o
   6   8   2      340.27      340.02     10.50 o
   7   8   2        0.99        4.52      8.49 o
   8   8   2       21.38       14.67      8.59 o
   9   8   2        5.90        2.48     10.02 o
  10   8   2       24.60       30.60     13.27 o
  11   8   2       15.49        9.92     13.25 o
 -10   9   2       23.85       33.05     11.59 o
  -9   9   2       12.60        8.55     10.72 o
  -8   9   2       57.18       56.47      9.11 o
  -7   9   2        3.73        0.36      8.80 o
  -6   9   2      214.43      210.19     10.30 o
  -5   9   2        1.39       -8.01      8.01 o
  -4   9   2        6.82       -4.07      7.30 o
  -3   9   2     1246.36     1258.07     22.86 o
  -2   9   2        3.25       -0.64      8.05 o
  -1   9   2      118.10      108.20      6.66 o
   0   9   2      298.87      303.10      9.40 o
   1   9   2      217.92      208.93      7.68 o
   2   9   2      143.81      132.03      6.77 o
   3   9   2      342.98      336.99     10.33 o
   4   9   2      357.39      380.12     10.15 o
   5   9   2        9.23        8.97      7.07 o
   6   9   2      218.30      224.14     10.90 o
   7   9   2       13.23       21.54      9.48 o
   8   9   2        3.89        6.39     11.27 o
   9   9   2       43.72       54.10     13.04 o
  10   9   2       13.40       15.69     13.37 o
 -10  10   2       25.70       12.60     12.27 o
  -9  10   2        8.24       17.28     19.84 o
  -8  10   2        9.28        2.47     11.10 o
  -7  10   2       14.08       17.49     11.42 o
  -6  10   2        0.46        5.36      8.47 o
  -5  10   2       47.87       54.11      9.31 o
  -4  10   2       55.80       62.29      9.92 o
  -3  10   2      123.73      118.46     11.02 o
  -2  10   2       25.97       18.89      6.79 o
  -1  10   2      246.29      260.58      9.23 o
   0  10   2       92.53       87.65      7.31 o
   1  10   2        2.66       -6.60      6.60 o
   2  10   2      175.35      181.09     10.32 o
   3  10   2        3.83       -6.70      6.70 o
   4  10   2       52.51       61.39      9.29 o
   5  10   2       89.94       79.59      9.77 o
   6  10   2        2.59       15.93     10.30 o
   7  10   2       32.51       14.88     11.46 o
   8  10   2        5.13       -3.44     11.93 o
   9  10   2       10.72       -8.97     13.38 o
  -9  11   2        5.39       -6.48     23.86 o
  -8  11   2        0.09       -5.39     16.30 o
  -7  11   2       12.19        4.61     14.13 o
  -6  11   2        1.40      -11.53     11.53 o
  -5  11   2      111.75       92.89     12.70 o
  -4  11   2        2.85        2.51     10.36 o
  -3  11   2      120.95      114.77      9.01 o
  -2  11   2       58.88       45.35      7.91 o
  -1  11   2       65.98       68.58      8.23 o
   0  11   2       48.31       32.07      7.95 o
   1  11   2        4.05       -9.37      9.37 o
   2  11   2        1.23       -6.04      7.69 o
   3  11   2      124.73       98.14     10.09 o
   4  11   2        5.45        3.50      9.77 o
   5  11   2        1.78       -4.52     11.34 o
   6  11   2       21.02        4.70     13.93 o
   7  11   2        9.20       11.88     12.64 o
   8  11   2        0.54        8.12     17.96 o
  -7  12   2       60.59       28.41     15.72 o
  -6  12   2       15.57       -2.64     13.79 o
  -5  12   2        5.38        0.58     11.13 o
  -4  12   2       67.76       74.83     14.04 o
  -3  12   2        6.40       10.99      9.22 o
  -2  12   2       41.82       51.45     12.11 o
  -1  12   2       43.17       47.04      9.79 o
   0  12   2        0.02       -1.89      8.77 o
   1  12   2       40.06       46.10      8.57 o
   2  12   2       49.98       63.48     12.15 o
   3  12   2        0.73       -7.05     11.98 o
   4  12   2       12.52       11.45     12.08 o
   5  12   2       11.33        9.76     12.75 o
   6  12   2        6.44       -2.80     12.98 o
   7  12   2        0.72      -13.58     13.58 o
  -5  13   2        0.27      -19.37     27.62 o
  -4  13   2        1.90       -9.20     14.11 o
  -3  13   2        4.77        1.95     13.95 o
  -2  13   2        1.79        5.05     13.48 o
  -1  13   2        3.56        4.55     13.34 o
   0  13   2        1.09       -0.43     11.26 o
   1  13   2       11.82        1.20     12.33 o
   2  13   2       10.24        0.15     12.96 o
   3  13   2        2.34       13.68     13.13 o
   4  13   2        1.62       24.08     13.62 o
   5  13   2        8.71       18.44     14.43 o
  -2  14   2        0.73        8.81     16.94 o
  -1  14   2       17.10        6.86     14.33 o
   0  14   2        0.87        6.55     14.75 o
   1  14   2        0.20      -14.07     14.07 o
   2  14   2       30.82       48.55     17.87 o
 -14   1   3        1.78       11.11     11.54 o
 -13   1   3       40.59       60.11     10.66 o
 -12   1   3      165.89      158.32     10.13 o
 -11   1   3        7.68       17.56      8.01 o
 -10   1   3      385.29      384.80      9.69 o
  -9   1   3      270.04      246.27      6.08 o
  -8   1   3        4.03        4.88      3.29 o
  -7   1   3     1381.55     1345.97     15.20 o
  -6   1   3     1478.27     1451.51     16.07 o
  -5   1   3       88.28       73.00      2.79 o
  -4   1   3     6987.91     7168.31     74.52 o
  -3   1   3     5005.39     5268.28     51.56 o
  -2   1   3       74.50       53.01      1.43 o
  -1   1   3    20377.83    19055.68    286.56 o
   0   1   3     7180.29     6910.57     82.22 o
   1   1   3      618.41      652.71     11.06 o
   2   1   3     7325.04     7287.42    103.82 o
   3   1   3     2388.97     2288.76     28.15 o
   4   1   3      649.23      773.68     10.38 o
   5   1   3     3238.71     3202.47     39.49 o
   6   1   3      838.02      839.85     11.90 o
   7   1   3      258.98      252.66      6.47 o
   8   1   3      578.84      579.72     10.15 o
   9   1   3      513.93      515.72     10.21 o
  10   1   3       18.39       20.33      7.64 o
  11   1   3      174.93      195.27     10.14 o
  12   1   3        8.92       18.35      9.86 o
  13   1   3        0.68        0.84     14.03 o
 -13   2   3        0.06        1.73     10.35 o
 -12   2   3        0.21        8.75      9.20 o
 -11   2   3       22.65       25.21      6.12 o
 -10   2   3      166.21      159.18      9.96 o
  -9   2   3      186.40      177.11      6.56 o
  -8   2   3      527.26      493.85      9.76 o
  -7   2   3        1.64       -1.21      2.96 o
  -6   2   3      539.79      514.28      7.54 o
  -5   2   3      778.31      846.70      9.89 o
  -4   2   3     1104.15     1284.44     14.08 o
  -3   2   3     1478.43     1487.20     17.19 o
  -2   2   3     1604.30     1713.59     19.59 o
  -1   2   3     3904.88     4144.13     44.89 o
   0   2   3     1082.28     1145.84     11.05 o
   1   2   3     1152.10     1102.37     11.27 o
   2   2   3      286.68      289.85      4.08 o
   3   2   3       55.25       38.11      1.82 o
   4   2   3      870.27      844.33     10.31 o
   5   2   3        1.10        1.26      2.62 o
   6   2   3      393.67      384.04      7.16 o
   7   2   3       35.07       35.84      3.88 o
   8   2   3       84.63       72.05      4.90 o
   9   2   3       85.72       64.78      6.20 o
  10   2   3       27.43       39.29      7.91 o
  11   2   3        2.13       11.30      8.94 o
  12   2   3       62.84       84.12     11.83 o
  13   2   3        1.91       14.76     12.85 o
 -13   3   3       20.65       26.68     10.59 o
 -12   3   3        4.09        4.54     12.02 o
 -11   3   3       30.47       44.24      6.58 o
 -10   3   3      335.36      340.78      9.83 o
  -9   3   3      311.82      301.42      8.58 o
  -8   3   3      201.86      239.03     11.04 o
  -7   3   3      542.29      535.90      9.72 o
  -6   3   3     1306.76     1354.65     15.34 o
  -5   3   3      265.70      335.07      5.28 o
  -4   3   3     2797.87     2812.26     28.10 o
  -3   3   3     3387.21     3526.19     39.84 o
  -2   3   3      408.51      483.47      6.10 o
  -1   3   3     2967.81     3008.44     32.09 o
   0   3   3     7370.88     7589.83     74.80 o
   1   3   3     1494.08     1598.33     16.25 o
   2   3   3     3153.11     3233.32     32.27 o
   3   3   3      488.17      458.43      7.61 o
   4   3   3      712.27      804.59     10.08 o
   5   3   3     1910.21     1981.29     23.02 o
   6   3   3      929.99      936.71     12.01 o
   7   3   3      122.76      138.14      4.16 o
   8   3   3      289.20      312.86      8.11 o
   9   3   3      144.84      163.77      7.23 o
  10   3   3       35.11       25.63      8.19 o
  11   3   3       74.31      112.67      9.77 o
  12   3   3        8.86       32.39     11.58 o
  13   3   3        2.46       11.69     13.04 o
 -13   4   3        1.05        5.08     11.13 o
 -12   4   3        2.04        5.65      9.66 o
 -11   4   3       29.48       22.30      6.86 o
 -10   4   3       30.21       43.09      6.46 o
  -9   4   3       99.53       98.73      6.18 o
  -8   4   3      818.64      812.47     13.80 o
  -7   4   3      131.64      118.99      5.37 o
  -6   4   3      260.14      261.56      6.16 o
  -5   4   3     2844.45     2868.38     28.91 o
  -4   4   3      510.20      533.37      7.83 o
  -3   4   3      428.01      442.63      6.23 o
  -2   4   3     2263.33     2310.58     25.09 o
  -1   4   3      319.33      340.83      4.99 o
   0   4   3     1511.10     1611.97     18.84 o
   1   4   3     2587.18     2515.67     25.38 o
   2   4   3      290.43      308.25      4.89 o
   3   4   3      852.62      858.34      9.95 o
   4   4   3     1151.94     1098.10     12.54 o
   5   4   3      120.59      116.75      3.37 o
   6   4   3      859.93      829.18     11.11 o
   7   4   3      158.03      150.66      5.42 o
   8   4   3       14.62       16.80      5.60 o
   9   4   3      180.06      156.58      7.48 o
  10   4   3      114.95      126.26      9.11 o
  11   4   3       12.32        8.38     10.89 o
  12   4   3        6.91       26.26     12.16 o
 -13   5   3        0.18       -0.27     10.20 o
 -12   5   3       15.87        7.81      7.36 o
 -11   5   3        8.67        2.52      6.73 o
 -10   5   3       59.88       70.59      6.79 o
  -9   5   3      280.03      258.50      7.70 o
  -8   5   3       49.80       72.02      7.70 o
  -7   5   3       62.80       85.53      5.15 o
  -6   5   3      188.95      180.89      4.41 o
  -5   5   3        1.86        0.14      3.13 o
  -4   5   3      240.51      253.48      6.20 o
  -3   5   3       68.55       70.77      3.02 o
  -2   5   3       34.46       34.70      2.65 o
  -1   5   3       26.81       15.29      3.22 o
   0   5   3     2211.67     2354.62     27.29 o
   1   5   3      519.29      567.43      7.63 o
   2   5   3     1641.06     1646.96     18.39 o
   3   5   3     1066.56     1092.28     13.57 o
   4   5   3       10.55       14.93      3.42 o
   5   5   3       71.90       83.27      4.38 o
   6   5   3      184.29      198.94      5.57 o
   7   5   3       11.07        8.81      4.76 o
   8   5   3       49.32       62.66      5.78 o
   9   5   3       67.85       84.07      7.39 o
  10   5   3        0.58       -7.54      7.68 o
  11   5   3        0.37        2.33      9.88 o
  12   5   3        0.16        0.18     11.57 o
 -12   6   3        5.78       14.03      9.64 o
 -11   6   3      156.14      157.47      8.40 o
 -10   6   3       72.34       59.72      7.73 o
  -9   6   3      223.50      234.27      8.67 o
  -8   6   3      151.34      148.58      7.41 o
  -7   6   3      174.50      139.47      6.81 o
  -6   6   3      128.71      136.19      4.97 o
  -5   6   3     1373.15     1412.67     17.83 o
  -4   6   3      238.02      224.15      6.97 o
  -3   6   3      648.15      658.67      9.71 o
  -2   6   3     1045.61     1098.15     13.26 o
  -1   6   3        4.05        8.28      4.75 o
   0   6   3      495.26      476.22      7.85 o
   1   6   3     3079.81     3056.87     33.29 o
   2   6   3      291.24      308.69      5.83 o
   3   6   3     1430.30     1418.23     16.51 o
   4   6   3     2038.02     2071.60     24.66 o
   5   6   3      266.91      270.38      7.55 o
   6   6   3      490.07      463.08     10.51 o
   7   6   3      376.32      408.01     10.83 o
   8   6   3        0.60       -3.82      6.51 o
   9   6   3        1.32       -4.42      7.59 o
  10   6   3        3.01       -1.49      8.55 o
  11   6   3        0.09        1.58     10.47 o
  12   6   3        3.38       -3.28     11.43 o
 -12   7   3        0.58       -3.87     11.80 o
 -11   7   3       27.43       26.11     11.05 o
 -10   7   3        0.88       -7.94      7.94 o
  -9   7   3       14.90       12.36      7.47 o
  -8   7   3        0.11        0.66      7.11 o
  -7   7   3        0.02       -3.24      6.44 o
  -6   7   3       88.43       90.36      6.41 o
  -5   7   3      144.70      158.54      7.06 o
  -4   7   3        1.58        6.55      4.92 o
  -3   7   3      163.19      140.78      4.80 o
  -2   7   3       97.95       96.72      4.34 o
  -1   7   3       24.08       20.59      3.75 o
   0   7   3       63.27       60.24      4.08 o
   1   7   3       75.01       75.85      4.18 o
   2   7   3      167.52      182.73      4.95 o
   3   7   3        0.44       -3.50      3.50 o
   4   7   3       88.61       91.74      4.56 o
   5   7   3       14.53       18.16      5.49 o
   6   7   3       39.15       41.84      6.25 o
   7   7   3       36.71       46.50      6.92 o
   8   7   3        0.74       -8.22      8.22 o
   9   7   3       25.58        9.27     10.67 o
  10   7   3        0.04        3.78     11.42 o
  11   7   3       22.31       27.97     13.06 o
 -11   8   3        1.99       -1.61     11.56 o
 -10   8   3       58.56       48.19     10.90 o
  -9   8   3       12.70       12.55      8.35 o
  -8   8   3      149.96      170.03     12.10 o
  -7   8   3       27.60       14.92      7.40 o
  -6   8   3       49.47       69.82      7.33 o
  -5   8   3      717.00      741.41     14.28 o
  -4   8   3       13.93       -1.83      5.64 o
  -3   8   3     1043.80     1082.04     19.99 o
  -2   8   3      577.97      544.07     10.71 o
  -1   8   3      317.22      299.16      7.48 o
   0   8   3      219.88      213.38      6.20 o
   1   8   3      646.91      638.13     10.37 o
   2   8   3       63.78       46.40      4.81 o
   3   8   3       28.65       25.62      4.71 o
   4   8   3      787.98      797.11     13.11 o
   5   8   3       15.09       18.86      6.36 o
   6   8   3       74.57       61.27      7.26 o
   7   8   3      226.28      231.71     15.05 o
   8   8   3        1.12      -10.52     10.52 o
   9   8   3       20.75       21.39     17.46 o
  10   8   3       31.06       33.79     18.88 o
 -10   9   3        2.97        0.17     11.67 o
  -9   9   3        8.95       -4.41     10.66 o
  -8   9   3        2.45       -7.63      9.51 o
  -7   9   3       17.65       21.46      8.25 o
  -6   9   3       30.27       30.20      7.54 o
  -5   9   3        3.68       -3.60      6.62 o
  -4   9   3        9.51       15.64      6.68 o
  -3   9   3        2.91       11.09      6.37 o
  -2   9   3      101.84      106.03      6.87 o
  -1   9   3       30.84       27.15      6.11 o
   0   9   3       47.32       46.11      6.32 o
   1   9   3        0.51        0.53      5.65 o
   2   9   3      224.35      221.31      7.78 o
   3   9   3        7.21       15.10      6.30 o
   4   9   3       29.45       28.05      5.95 o
   5   9   3        0.63       -2.18      7.37 o
   6   9   3       10.51       -3.91      9.97 o
   7   9   3        0.88        2.25     10.77 o
   8   9   3       19.67       11.90     11.63 o
   9   9   3        2.10        0.62     11.82 o
  10   9   3        1.89      -14.77     18.03 o
 -10  10   3        1.52      -22.05     23.35 o
  -9  10   3        5.63       -9.42     14.31 o
  -8  10   3       16.21        5.45     11.23 o
  -7  10   3       24.42       17.04     13.37 o
  -6  10   3       76.40       78.32     13.49 o
  -5  10   3      172.25      155.91      9.17 o
  -4  10   3       30.70       18.00      7.57 o
  -3  10   3       33.24       35.24      9.26 o
  -2  10   3      173.03      163.05      8.25 o
  -1  10   3       91.21       85.51      7.48 o
   0  10   3       89.40       77.54      7.29 o
   1  10   3      162.39      162.85      8.21 o
   2  10   3        9.96        6.87      6.77 o
   3  10   3        9.99        2.46      7.17 o
   4  10   3      100.59       87.06     10.14 o
   5  10   3        0.40      -11.86     11.86 o
   6  10   3       24.65       23.62     11.24 o
   7  10   3       19.25       -4.60     11.10 o
   8  10   3        0.11        2.24     13.25 o
   9  10   3        3.85        4.13     13.88 o
  -8  11   3        0.08       -1.74     17.77 o
  -7  11   3        5.63      -13.38     13.38 o
  -6  11   3       27.46       22.04     24.21 o
  -5  11   3       10.39        9.33      9.69 o
  -4  11   3       78.24      106.26     15.66 o
  -3  11   3      198.32      194.97     10.05 o
  -2  11   3       13.52       18.64      8.35 o
  -1  11   3       63.36       80.55      8.25 o
   0  11   3       32.31       47.38      8.06 o
   1  11   3        7.61        8.62      8.60 o
   2  11   3        1.64       -5.14      8.49 o
   3  11   3        1.32       14.53     10.26 o
   4  11   3        2.16        3.25     10.86 o
   5  11   3        2.30       -3.32     11.50 o
   6  11   3        8.04       19.70     12.19 o
   7  11   3       11.94        5.52     12.58 o
   8  11   3       18.03       20.18     13.91 o
  -7  12   3        1.26      -14.90     14.90 o
  -6  12   3        0.40      -14.08     14.08 o
  -5  12   3        0.24      -13.27     13.27 o
  -4  12   3        1.57      -12.68     12.68 o
  -3  12   3        4.96      -12.37     12.37 o
  -2  12   3        2.85       -0.60      9.82 o
  -1  12   3        9.26       10.04     10.05 o
   0  12   3        6.55       -8.35      9.68 o
   1  12   3       51.20       44.70      9.55 o
   2  12   3        4.56      -10.58     11.66 o
   3  12   3       20.59       28.69     12.07 o
   4  12   3       51.64       54.62     13.30 o
   5  12   3        9.23       14.99     13.65 o
   6  12   3       12.53        8.99     13.44 o
  -5  13   3        0.02      -14.43     14.43 o
  -4  13   3        0.96        0.63     13.97 o
  -3  13   3       10.39       -8.40     13.71 o
  -2  13   3        0.08       -4.55     13.43 o
  -1  13   3       30.84       35.89     13.68 o
   0  13   3       31.96       35.04     10.98 o
   1  13   3       18.37       43.57     13.12 o
   2  13   3       12.32       29.01     13.03 o
   3  13   3       35.05       60.85     22.78 o
   4  13   3        3.53        5.61     13.64 o
  -1  14   3        0.12        3.50     14.47 o
   0  14   3        1.18        8.22     14.27 o
   1  14   3        0.19      -15.56     17.24 o
 -14   0   4       49.32       54.99     26.20 o
 -13   0   4       44.79       60.28     14.83 o
 -12   0   4        2.41        6.45     12.78 o
 -11   0   4       64.45       46.95     11.58 o
 -10   0   4       41.67       51.26      8.28 o
  -9   0   4      556.74      554.70     13.27 o
  -8   0   4      201.24      176.78      7.19 o
  -7   0   4        4.03        6.14      3.76 o
  -6   0   4     9161.63     9023.32    132.88 o
  -5   0   4     3229.56     3620.80     47.97 o
  -4   0   4     1539.59     1501.70     20.42 o
  -3   0   4     1381.11     1280.41     17.42 o
  -2   0   4     5572.48     5675.41    148.19 o
  -1   0   4     5535.15     5534.15    155.90 o
   0   0   4     8337.26     8445.06    174.25 o
   1   0   4    13622.39    13092.27    245.32 o
   2   0   4      985.13     1041.42     23.09 o
   3   0   4     2272.29     2138.86     54.74 o
   4   0   4      397.06      317.92      7.63 o
   5   0   4     1053.07     1101.29     20.57 o
   6   0   4     4289.44     4039.27     70.36 o
   7   0   4      245.70      227.46      8.92 o
   8   0   4       23.87       14.26      8.13 o
   9   0   4      440.33      508.41     14.80 o
  10   0   4        1.20        3.01     10.91 o
  11   0   4        2.89       19.83     12.71 o
  12   0   4       34.29       53.95     18.68 o
  13   0   4        4.06       22.05     19.71 o
 -13   1   4        1.19       -0.33     10.17 o
 -12   1   4      147.07      150.87     10.18 o
 -11   1   4       39.79       42.88      8.05 o
 -10   1   4      110.22      114.57      6.02 o
  -9   1   4       39.53       38.03      4.16 o
  -8   1   4       85.57       76.35      3.84 o
  -7   1   4      358.75      363.06      6.23 o
  -6   1   4       73.97       70.25      4.38 o
  -5   1   4       38.45       41.05      2.17 o
  -4   1   4     3708.37     3798.14     37.43 o
  -3   1   4      428.64      427.98      4.98 o
  -2   1   4     1268.79     1327.06     15.55 o
  -1   1   4      594.73      622.51     13.62 o
   0   1   4      290.25      320.12      8.77 o
   1   1   4     1723.24     1833.57     36.08 o
   2   1   4       10.17        8.51      1.53 o
   3   1   4      741.48      668.07      9.18 o
   4   1   4      601.16      565.94      8.08 o
   5   1   4       22.60       15.37      2.77 o
   6   1   4       86.49      102.08      4.95 o
   7   1   4      242.45      230.77      6.33 o
   8   1   4        3.67        8.48      4.51 o
   9   1   4        5.91        6.83      5.09 o
  10   1   4       72.17       80.64      8.33 o
  11   1   4       24.10       42.55     10.31 o
  12   1   4        8.80        2.74     12.64 o
  13   1   4        7.26        2.39     15.82 o
 -13   2   4        2.53       12.27     10.62 o
 -12   2   4      114.62      133.33     14.04 o
 -11   2   4      110.06      107.74      6.96 o
 -10   2   4      294.72      316.99      9.27 o
  -9   2   4       66.10       74.23      5.52 o
  -8   2   4     2075.93     1997.41     27.69 o
  -7   2   4      512.63      529.62      8.29 o
  -6   2   4      502.37      473.02      6.66 o
  -5   2   4     2655.55     2677.46     28.52 o
  -4   2   4     2057.82     2135.91     22.85 o
  -3   2   4     7137.93     7264.33     71.01 o
  -2   2   4     2880.13     3031.48     34.15 o
  -1   2   4       23.40       21.83      1.34 o
   0   2   4     6383.93     6212.35     64.93 o
   1   2   4      320.12      357.42      4.45 o
   2   2   4      443.07      478.38      6.24 o
   3   2   4     7235.11     7190.25     80.14 o
   4   2   4     3257.25     3276.36     37.05 o
   5   2   4      595.64      626.73      9.30 o
   6   2   4      253.28      260.78      6.14 o
   7   2   4      979.30      983.32     14.22 o
   8   2   4      616.81      580.83     13.05 o
   9   2   4      141.30      146.18      7.69 o
  10   2   4       78.20       98.89      8.72 o
  11   2   4        9.94        0.73     10.00 o
  12   2   4       28.60       38.76     17.64 o
 -13   3   4       19.07       19.09     10.92 o
 -12   3   4       22.78       15.46      9.79 o
 -11   3   4       20.76       32.40      6.67 o
 -10   3   4      675.09      637.41     12.78 o
  -9   3   4      210.17      211.65      7.29 o
  -8   3   4       10.05       12.02      4.90 o
  -7   3   4      522.45      490.27      8.73 o
  -6   3   4      245.81      245.19      4.91 o
  -5   3   4     1681.53     1664.77     17.22 o
  -4   3   4      425.86      458.47      6.19 o
  -3   3   4     1621.75     1730.53     20.12 o
  -2   3   4     2651.33     2703.96     27.19 o
  -1   3   4     1979.82     2008.10     24.91 o
   0   3   4      152.02      180.87      2.71 o
   1   3   4      545.76      543.33      6.60 o
   2   3   4     2067.84     1994.40     21.52 o
   3   3   4     2315.22     2494.83     26.53 o
   4   3   4      107.08       98.21      3.02 o
   5   3   4     2612.94     2533.74     29.14 o
   6   3   4        1.53        5.64      3.02 o
   7   3   4      162.96      146.23      4.59 o
   8   3   4       18.50       16.09      4.79 o
   9   3   4       53.27       58.45      6.66 o
  10   3   4      155.59      127.98     10.27 o
  11   3   4        1.68       12.09      9.83 o
  12   3   4       48.63       74.57     13.75 o
 -13   4   4       30.22       42.95     11.56 o
 -12   4   4       23.70       34.50     10.09 o
 -11   4   4      161.28      142.78      8.03 o
 -10   4   4        0.13       -6.23      6.23 o
  -9   4   4      172.95      188.35      7.20 o
  -8   4   4       12.95       14.59      5.01 o
  -7   4   4       13.12       15.04      3.20 o
  -6   4   4     1587.03     1617.99     17.14 o
  -5   4   4       45.51       45.48      2.85 o
  -4   4   4        3.98        4.45      3.08 o
  -3   4   4      916.35      902.05     10.78 o
  -2   4   4     2646.61     2781.99     30.02 o
  -1   4   4     8766.37     9268.72     91.60 o
   0   4   4       19.21       31.83      3.25 o
   1   4   4     6718.79     6935.64     68.59 o
   2   4   4       12.51       12.06      1.87 o
   3   4   4      241.68      265.60      4.98 o
   4   4   4     1177.48     1183.24     13.46 o
   5   4   4       80.91       88.54      3.22 o
   6   4   4      796.58      831.69     11.23 o
   7   4   4        1.62        5.68      4.50 o
   8   4   4       22.23       11.31      5.66 o
   9   4   4      190.80      211.49     10.32 o
  10   4   4        0.58        0.32      9.67 o
  11   4   4       25.74       41.18     12.95 o
  12   4   4       12.25       19.33     14.03 o
 -13   5   4       26.80       21.59     10.77 o
 -12   5   4       49.78       38.96     13.19 o
 -11   5   4      105.02      123.72      7.63 o
 -10   5   4       50.65       60.31      6.68 o
  -9   5   4      150.96      128.52      7.97 o
  -8   5   4      597.70      627.17     11.21 o
  -7   5   4      631.73      598.72     11.78 o
  -6   5   4       41.62       52.86      3.38 o
  -5   5   4       18.13       22.44      4.57 o
  -4   5   4     1982.77     1965.47     22.01 o
  -3   5   4      666.45      713.06      9.29 o
  -2   5   4      301.79      305.81      5.51 o
  -1   5   4     6493.81     6607.65     69.99 o
   0   5   4       32.01       40.82      4.64 o
   1   5   4     2384.80     2358.35     25.75 o
   2   5   4     1328.78     1272.42     14.62 o
   3   5   4     1197.15     1169.50     13.43 o
   4   5   4     2246.35     2213.16     25.86 o
   5   5   4       11.51       14.08      3.09 o
   6   5   4        0.13        4.92      4.04 o
   7   5   4      308.46      270.39      7.53 o
   8   5   4      608.82      623.30     13.09 o
   9   5   4        7.86        6.88      6.61 o
  10   5   4       14.01       18.43      8.77 o
  11   5   4       38.56       35.84     10.00 o
  12   5   4       20.03       16.74     11.83 o
 -12   6   4        3.13       -8.68     10.76 o
 -11   6   4       13.05       16.77      8.34 o
 -10   6   4       17.88       18.70      7.70 o
  -9   6   4        1.53       -6.79      6.98 o
  -8   6   4      241.25      229.18      8.39 o
  -7   6   4      155.32      158.33      7.13 o
  -6   6   4       90.55       89.33      4.77 o
  -5   6   4      309.48      322.31      7.14 o
  -4   6   4      239.19      262.60      6.51 o
  -3   6   4      323.94      347.15      6.43 o
  -2   6   4      330.17      331.27      6.16 o
  -1   6   4       62.05       63.46      3.65 o
   0   6   4      330.33      300.01      6.18 o
   1   6   4       14.10       11.38      3.02 o
   2   6   4       32.89       28.54      3.16 o
   3   6   4       89.79       88.91      3.74 o
   4   6   4      386.07      425.09      8.48 o
   5   6   4      321.45      342.54      8.07 o
   6   6   4      184.79      176.76      6.20 o
   7   6   4      393.46      422.67     10.79 o
   8   6   4       83.77       81.62      8.16 o
   9   6   4       40.17       37.31      8.33 o
  10   6   4       19.21       24.73      9.57 o
  11   6   4        0.03       -0.06     10.64 o
 -12   7   4        0.06       -7.09     15.73 o
 -11   7   4        5.52        4.88     13.29 o
 -10   7   4      145.81      149.42      9.34 o
  -9   7   4       11.86       -3.00      7.56 o
  -8   7   4      141.42      146.42      8.11 o
  -7   7   4      203.58      215.79     12.94 o
  -6   7   4        4.35        4.42      6.08 o
  -5   7   4     1441.18     1514.55     22.63 o
  -4   7   4      150.61      153.26      6.11 o
  -3   7   4      707.44      694.63     10.65 o
  -2   7   4     1570.46     1661.44     24.77 o
  -1   7   4     1024.88      979.21     13.29 o
   0   7   4      126.81      118.38      6.48 o
   1   7   4      498.49      489.10      8.50 o
   2   7   4     2237.22     2267.59     25.48 o
   3   7   4       17.74        9.69      3.81 o
   4   7   4      401.36      402.17      8.10 o
   5   7   4      381.09      396.06     10.24 o
   6   7   4        4.13        5.99      7.05 o
   7   7   4        4.92        4.75      7.30 o
   8   7   4       37.88       38.39      8.63 o
   9   7   4        0.22        1.04     10.75 o
  10   7   4      139.66      158.57     17.63 o
  11   7   4       11.01       17.35     12.86 o
 -11   8   4        2.96       -7.94     14.07 o
 -10   8   4        1.92        0.63     13.04 o
  -9   8   4        0.15       -4.31      8.49 o
  -8   8   4       18.28       10.36      7.62 o
  -7   8   4       53.62       52.25      7.88 o
  -6   8   4       30.03       28.88      6.98 o
  -5   8   4       38.12       23.94      6.45 o
  -4   8   4       69.36       72.13      7.81 o
  -3   8   4      427.76      436.85     13.03 o
  -2   8   4       54.85       43.54      4.53 o
  -1   8   4       28.94       21.28      4.44 o
   0   8   4      188.82      197.78      5.98 o
   1   8   4       22.47       18.33      4.48 o
   2   8   4      221.17      208.28      6.34 o
   3   8   4      141.81      144.28      5.71 o
   4   8   4        0.01       -5.14      5.14 o
   5   8   4        4.02       -6.02      7.12 o
   6   8   4        0.58        5.72      7.79 o
   7   8   4       29.58       39.72      9.25 o
   8   8   4       50.49       42.68     11.28 o
   9   8   4        0.37       -9.34     11.82 o
  10   8   4       14.67       19.88     18.24 o
 -10   9   4        0.97       -5.58     23.63 o
  -9   9   4        0.42      -11.20     14.32 o
  -8   9   4       45.45       60.09     17.16 o
  -7   9   4      163.70      163.62      9.33 o
  -6   9   4       61.13       46.30     11.09 o
  -5   9   4       30.64       29.29     10.14 o
  -4   9   4      296.73      322.08      9.99 o
  -3   9   4       99.12       78.04      7.03 o
  -2   9   4      130.84      125.21      7.29 o
  -1   9   4      332.58      330.80     13.29 o
   0   9   4        2.09       -7.84      7.84 o
   1   9   4      444.66      432.68     10.64 o
   2   9   4       61.77       67.43      6.65 o
   3   9   4        1.61        5.11      6.53 o
   4   9   4      330.29      348.57     10.84 o
   5   9   4       30.54       63.52      8.70 o
   6   9   4       40.88       41.33      8.83 o
   7   9   4       36.83       32.64     11.05 o
   8   9   4      123.77      124.59     12.10 o
   9   9   4       22.63        4.41     12.90 o
  -9  10   4       38.89        4.84     14.28 o
  -8  10   4        2.99        4.68     13.43 o
  -7  10   4       14.62        1.78     12.85 o
  -6  10   4       84.29       79.81     10.28 o
  -5  10   4       51.49       40.58      9.84 o
  -4  10   4       12.99        2.19     10.07 o
  -3  10   4       71.71       81.01      8.65 o
  -2  10   4       22.61       21.57      7.68 o
  -1  10   4      128.33      146.22      9.02 o
   0  10   4       30.92       37.50      7.67 o
   1  10   4        0.62        6.08      7.57 o
   2  10   4       68.84       72.02      8.40 o
   3  10   4       33.05       30.33      7.82 o
   4  10   4        1.13        1.10     10.32 o
   5  10   4       17.11       17.57      9.37 o
   6  10   4       39.70       38.40     12.00 o
   7  10   4        9.45       16.03     12.17 o
   8  10   4        3.32       -6.25     12.64 o
  -8  11   4        0.83      -14.46     14.46 o
  -7  11   4        6.26      -11.65     13.15 o
  -6  11   4        7.28       -6.27     12.82 o
  -5  11   4       76.30       79.88     12.76 o
  -4  11   4        1.57       -9.38      9.38 o
  -3  11   4       13.88        6.63      9.11 o
  -2  11   4       33.66       28.34      9.14 o
  -1  11   4       65.05       61.81      9.48 o
   0  11   4       15.66       13.35      8.39 o
   1  11   4       11.37        5.27      8.62 o
   2  11   4       52.58       62.44      9.14 o
   3  11   4        6.16        1.16     10.91 o
   4  11   4        1.63       -5.53     11.36 o
   5  11   4       53.44       30.26     11.79 o
   6  11   4        1.16        5.16     12.42 o
   7  11   4       14.01       12.26     18.33 o
  -7  12   4        0.06      -14.45     14.45 o
  -6  12   4       25.01       11.29     14.32 o
  -5  12   4       11.06        2.73     13.30 o
  -4  12   4        8.58        6.14     12.41 o
  -3  12   4       29.10       37.81     12.69 o
  -2  12   4        0.24        0.95     10.11 o
  -1  12   4        6.22       -7.05     13.67 o
   0  12   4       65.94       58.93      9.92 o
   1  12   4        1.32        8.12      9.82 o
   2  12   4       12.08       11.45     12.23 o
   3  12   4       28.90       39.78     12.37 o
   4  12   4       11.36       22.20     12.86 o
   5  12   4        3.78        4.72     16.25 o
   6  12   4        9.31        6.97     14.37 o
  -5  13   4        0.03      -13.07     14.01 o
  -4  13   4        6.86      -14.12     14.12 o
  -3  13   4        7.08       -9.57     13.58 o
  -2  13   4        4.96      -11.16     12.59 o
  -1  13   4       25.22       15.99     13.51 o
   0  13   4        1.87        4.33     13.04 o
   1  13   4        0.04       15.67     12.91 o
   2  13   4        5.57        7.36     13.32 o
   3  13   4       29.57       33.04     13.59 o
   4  13   4        5.08       21.41     15.13 o
 -13   1   5       12.18       23.79     10.26 o
 -12   1   5       27.33       32.98      9.16 o
 -11   1   5      255.75      253.70     11.53 o
 -10   1   5      257.12      208.64      7.50 o
  -9   1   5      378.46      367.05      9.09 o
  -8   1   5      883.86      876.60     13.87 o
  -7   1   5      343.84      340.57      6.44 o
  -6   1   5      792.07      776.10      9.54 o
  -5   1   5     1564.89     1491.24     15.40 o
  -4   1   5     1510.59     1650.70     16.77 o
  -3   1   5     2314.59     2286.14     22.76 o
  -2   1   5     7845.77     7793.23     75.99 o
  -1   1   5      735.57      789.17     13.96 o
   0   1   5      484.93      423.34      7.34 o
   1   1   5     9314.23     9701.61    238.33 o
   2   1   5     1939.52     1940.61     38.07 o
   3   1   5     2817.96     2818.88     38.11 o
   4   1   5     2415.43     2264.05     28.16 o
   5   1   5      320.66      305.05      6.04 o
   6   1   5      270.26      287.58      6.54 o
   7   1   5      847.81      853.24     12.85 o
   8   1   5       13.25       12.34      4.75 o
   9   1   5       32.82       45.36      6.24 o
  10   1   5       99.82      102.87     11.54 o
  11   1   5        6.69       32.78     12.07 o
  12   1   5        1.56       31.07     14.03 o
 -13   2   5       21.62       38.33     10.93 o
 -12   2   5        0.78        9.99      9.45 o
 -11   2   5        0.23       -0.86      6.48 o
 -10   2   5       26.16       28.86      5.81 o
  -9   2   5      182.50      169.01      7.20 o
  -8   2   5       12.69       16.60      4.68 o
  -7   2   5      238.62      236.53      5.38 o
  -6   2   5      248.58      265.00      5.98 o
  -5   2   5       59.90       74.41      2.73 o
  -4   2   5      540.56      529.69      6.37 o
  -3   2   5       69.01       55.07      1.94 o
  -2   2   5      650.15      668.28      7.74 o
  -1   2   5      412.34      349.92      4.44 o
   0   2   5     3976.81     4285.60     56.47 o
   1   2   5        0.67        6.18      2.44 o
   2   2   5     1061.13     1077.14     11.84 o
   3   2   5     1763.90     1812.10     22.64 o
   4   2   5      235.73      222.18      4.46 o
   5   2   5        6.93        4.61      2.75 o
   6   2   5        1.61       -0.06      3.15 o
   7   2   5       48.78       48.44      3.83 o
   8   2   5      157.91      150.44      5.94 o
   9   2   5        1.29       -0.90      5.72 o
  10   2   5       15.56       17.77     10.45 o
  11   2   5        2.10       14.70     11.83 o
  12   2   5       24.97       55.76     13.57 o
 -13   3   5       19.50       13.33     13.09 o
 -12   3   5        6.26       18.09     10.88 o
 -11   3   5       25.09       38.95      6.86 o
 -10   3   5       24.98       18.76      6.12 o
  -9   3   5        1.68       10.19      5.55 o
  -8   3   5     1034.61      971.59     15.47 o
  -7   3   5      155.88      140.56      4.38 o
  -6   3   5      580.72      623.62      8.41 o
  -5   3   5     1879.63     1897.30     19.52 o
  -4   3   5      651.64      707.87      8.72 o
  -3   3   5      530.10      549.91      7.03 o
  -2   3   5     2095.17     2056.81     22.45 o
  -1   3   5      794.85      763.39      8.83 o
   0   3   5     1351.16     1359.98     14.04 o
   1   3   5     3844.43     3787.80     37.74 o
   2   3   5      425.36      400.34      5.93 o
   3   3   5      597.39      625.01      8.28 o
   4   3   5     1386.09     1400.37     15.55 o
   5   3   5       68.46       69.81      3.25 o
   6   3   5       90.66       97.80      3.81 o
   7   3   5      556.40      564.51     11.06 o
   8   3   5      212.43      196.20     13.08 o
   9   3   5        6.59       15.37      7.28 o
  10   3   5      132.50      138.91     14.09 o
  11   3   5       39.29       54.37     12.47 o
  12   3   5       30.76       43.72     13.85 o
 -13   4   5       41.32       41.23     13.74 o
 -12   4   5       23.36       13.18      9.74 o
 -11   4   5        1.18        5.37      7.14 o
 -10   4   5       75.23       94.13      7.19 o
  -9   4   5      146.59      129.02      6.70 o
  -8   4   5       10.16        5.30      4.82 o
  -7   4   5      154.65      181.08      4.85 o
  -6   4   5      475.41      427.07      6.90 o
  -5   4   5       79.97       87.07      4.73 o
  -4   4   5     1654.48     1775.84     19.92 o
  -3   4   5     2897.33     3006.33     32.48 o
  -2   4   5      241.53      244.83      4.51 o
  -1   4   5     1927.38     1884.94     20.37 o
   0   4   5      715.19      676.32      8.34 o
   1   4   5      354.60      404.05      5.73 o
   2   4   5     1617.85     1589.37     18.97 o
   3   4   5      756.67      720.14      9.44 o
   4   4   5       61.52       58.00      3.05 o
   5   4   5      316.65      320.12      7.00 o
   6   4   5      898.99      859.32     10.94 o
   7   4   5        2.83        4.95      5.05 o
   8   4   5       92.46       86.12      6.42 o
   9   4   5       69.49       81.60      7.89 o
  10   4   5        9.81        2.58      9.69 o
  11   4   5       31.06       22.20     12.75 o
  12   4   5        0.34       -2.89     14.46 o
 -12   5   5        3.59        3.18     12.32 o
 -11   5   5        0.58        1.68      7.02 o
 -10   5   5        0.41        3.28      6.27 o
  -9   5   5        3.25        0.34      5.75 o
  -8   5   5      483.66      480.56     11.11 o
  -7   5   5       30.22       29.13      4.96 o
  -6   5   5      184.53      186.89      5.74 o
  -5   5   5      933.76      949.11     12.08 o
  -4   5   5        7.86        8.57      3.05 o
  -3   5   5        2.71        5.58      2.82 o
  -2   5   5      517.64      510.84      7.40 o
  -1   5   5      444.81      456.13      6.77 o
   0   5   5      107.48      106.45      4.05 o
   1   5   5      307.58      301.46      5.42 o
   2   5   5      156.31      149.08      3.62 o
   3   5   5      197.14      196.83      5.02 o
   4   5   5      367.72      394.58      6.94 o
   5   5   5       30.28       45.44      3.59 o
   6   5   5      140.29      155.68      6.93 o
   7   5   5       68.29       86.19      5.57 o
   8   5   5       26.31       36.59      6.68 o
   9   5   5        2.98        1.84      7.10 o
  10   5   5       14.37       24.43      9.31 o
  11   5   5       26.01       14.83     10.97 o
 -12   6   5       20.27       12.01     13.54 o
 -11   6   5        3.82       16.91      9.64 o
 -10   6   5       97.93      116.03      8.52 o
  -9   6   5       20.20       15.42      6.98 o
  -8   6   5        6.32        7.15      6.54 o
  -7   6   5      936.87      988.36     16.82 o
  -6   6   5      764.86      771.21     11.71 o
  -5   6   5        4.22       10.05      3.90 o
  -4   6   5      925.23      923.85     12.60 o
  -3   6   5     1908.44     1972.84     22.36 o
  -2   6   5       50.63       51.30      3.51 o
  -1   6   5     1448.85     1496.86     20.17 o
   0   6   5      377.46      350.39      6.62 o
   1   6   5        2.47        3.62      3.02 o
   2   6   5      417.35      409.54      6.83 o
   3   6   5      177.10      187.00      4.97 o
   4   6   5        1.58        5.92      4.27 o
   5   6   5      905.82      857.75     14.78 o
   6   6   5      659.10      695.67     14.81 o
   7   6   5      103.76       84.89      7.45 o
   8   6   5      232.23      232.49      9.77 o
   9   6   5       53.37       63.49     11.94 o
  10   6   5        1.80        1.81     11.49 o
  11   6   5       23.65       17.56     14.49 o
 -11   7   5       55.05       47.34     13.84 o
 -10   7   5        1.43       16.09     12.34 o
  -9   7   5       11.07        0.57      9.17 o
  -8   7   5        1.84       -5.35      7.00 o
  -7   7   5        1.08       -6.47      6.47 o
  -6   7   5       36.90       35.71      6.57 o
  -5   7   5       50.99       60.82      5.36 o
  -4   7   5        9.36        7.82      4.28 o
  -3   7   5        0.46       -2.04      3.96 o
  -2   7   5       94.47       91.00      4.53 o
  -1   7   5       11.04        7.82      4.62 o
   0   7   5       48.30       56.19      5.49 o
   1   7   5      246.62      237.73      6.51 o
   2   7   5       98.04       94.77      4.51 o
   3   7   5        4.13        2.63      4.23 o
   4   7   5        1.94       -3.09      5.41 o
   5   7   5       56.87       57.89      7.08 o
   6   7   5       14.87       12.98      7.22 o
   7   7   5       20.31       17.13      7.91 o
   8   7   5        0.53       12.82      8.55 o
   9   7   5        2.23       -2.41     10.76 o
  10   7   5        2.98       -0.04     12.02 o
 -11   8   5       16.42       11.31     14.61 o
 -10   8   5       25.22       15.29     13.47 o
  -9   8   5       80.87       66.34     12.76 o
  -8   8   5        1.82        6.08      9.20 o
  -7   8   5       80.34       92.27      9.57 o
  -6   8   5       97.08      101.89      9.87 o
  -5   8   5       29.67       21.69      6.71 o
  -4   8   5      388.67      398.09     10.90 o
  -3   8   5      297.72      290.74      8.27 o
  -2   8   5       18.41       -1.39      4.80 o
  -1   8   5     1055.03     1053.27     21.04 o
   0   8   5      364.66      373.27      8.69 o
   1   8   5        0.25       -4.71      4.71 o
   2   8   5      686.98      679.20     12.14 o
   3   8   5      356.21      346.32      9.94 o
   4   8   5       15.52        9.46      5.71 o
   5   8   5      170.07      176.45     11.49 o
   6   8   5       29.28       43.65      7.75 o
   7   8   5        8.80       16.18      8.71 o
   8   8   5      105.02      106.32     11.57 o
   9   8   5        0.79        0.72     11.58 o
  10   8   5        1.98        9.94     16.08 o
 -10   9   5        1.33       -4.44     14.27 o
  -9   9   5        0.99      -13.40     16.85 o
  -8   9   5       17.50       33.53     13.16 o
  -7   9   5        8.27       -0.73      9.92 o
  -6   9   5      104.96      101.43      9.85 o
  -5   9   5        7.27       -2.95      8.35 o
  -4   9   5        0.12       -9.06      9.06 o
  -3   9   5        2.45       -7.69      7.69 o
  -2   9   5       20.30       14.48      8.64 o
  -1   9   5       56.88       60.00      6.48 o
   0   9   5       14.31       19.46      6.01 o
   1   9   5       39.37       36.77      6.40 o
   2   9   5        2.46       -0.28      6.96 o
   3   9   5       54.31       55.92      7.17 o
   4   9   5       62.42       62.34      8.68 o
   5   9   5        5.67       -6.42      8.55 o
   6   9   5       91.77       92.97      9.84 o
   7   9   5        7.79        8.72     11.41 o
   8   9   5        3.03        5.42     12.13 o
   9   9   5        0.12       -2.31     18.53 o
  -9  10   5        9.60        0.84     14.59 o
  -8  10   5        2.51       -6.51     13.43 o
  -7  10   5       14.06       -0.81     12.58 o
  -6  10   5        1.62      -10.47     10.56 o
  -5  10   5       24.20        7.78      9.14 o
  -4  10   5      125.70      117.32     10.03 o
  -3  10   5       86.10       76.24      9.06 o
  -2  10   5       21.36       26.42      8.35 o
  -1  10   5      156.39      145.67      9.54 o
   0  10   5      133.50      124.53      9.01 o
   1  10   5        5.11       -6.56      7.84 o
   2  10   5      237.95      215.47      9.64 o
   3  10   5       33.38       54.37      8.55 o
   4  10   5        1.39       -4.70     10.43 o
   5  10   5       11.43       13.83      9.62 o
   6  10   5       36.58       37.90     11.66 o
   7  10   5       47.47       56.27     19.26 o
   8  10   5        9.97       16.79     19.58 o
  -8  11   5        2.09      -19.52     29.97 o
  -7  11   5        0.32      -13.26     13.26 o
  -6  11   5        1.96       -4.18     13.12 o
  -5  11   5        4.08      -20.71     22.79 o
  -4  11   5        3.15       -8.86     11.56 o
  -3  11   5        5.57       -9.04     12.09 o
  -2  11   5      126.63      128.97     10.13 o
  -1  11   5        0.84       -1.50      9.33 o
   0  11   5       74.51       70.57      9.50 o
   1  11   5      158.92      164.51     10.34 o
   2  11   5       16.52       11.69     10.86 o
   3  11   5       59.33       67.02     11.58 o
   4  11   5        5.56       -2.07     12.66 o
   5  11   5        5.72       14.11     12.32 o
   6  11   5        4.11       -7.01     21.40 o
   7  11   5        2.79       11.56     13.47 o
  -6  12   5       24.83        3.85     14.12 o
  -5  12   5        0.29      -17.26     21.55 o
  -4  12   5       14.99        5.21     13.21 o
  -3  12   5       33.91       23.45     12.47 o
  -2  12   5        0.79       -1.95     12.32 o
  -1  12   5        4.31        8.43     10.44 o
   0  12   5        0.93        8.57     10.20 o
   1  12   5       31.09       37.33     10.32 o
   2  12   5        3.62        3.71     12.23 o
   3  12   5        0.82        5.48     13.69 o
   4  12   5        0.35       -0.83     18.33 o
   5  12   5        0.41       12.81     13.46 o
  -4  13   5        6.23       -7.90     19.23 o
  -3  13   5       15.27       34.52     14.11 o
  -2  13   5        6.12        9.15     13.38 o
  -1  13   5        0.07      -13.36     13.36 o
   0  13   5        0.29        5.45     13.60 o
   1  13   5        4.45       33.70     13.27 o
   2  13   5        1.37       -7.30     16.70 o
   3  13   5        3.60        9.73     13.78 o
 -13   0   6       38.41       66.66     23.60 o
 -12   0   6        1.34       -9.45     17.12 o
 -11   0   6       35.25       40.05     11.47 o
 -10   0   6      525.45      484.82     13.44 o
  -9   0   6       43.62       50.67      6.56 o
  -8   0   6      297.57      273.59      9.64 o
  -7   0   6     2833.40     2691.77     36.58 o
  -6   0   6      131.11      119.85      5.89 o
  -5   0   6     1160.07     1132.88     18.16 o
  -4   0   6     6171.51     6260.31     92.23 o
  -3   0   6      497.31      522.23     10.62 o
  -2   0   6     2086.98     1903.96     38.11 o
  -1   0   6     1147.29     1067.55     21.13 o
   0   0   6     3002.87     3193.29     65.48 o
   1   0   6     4538.90     4311.33     73.98 o
   2   0   6     1128.55     1047.48     23.40 o
   3   0   6      374.15      326.96      9.34 o
   4   0   6     3171.98     3182.95     68.31 o
   5   0   6     3647.87     3501.40     61.03 o
   6   0   6       79.96       65.09      5.66 o
   7   0   6       28.98       31.46      6.20 o
   8   0   6     1070.86     1020.01     26.34 o
   9   0   6       71.79       56.12     10.12 o
  10   0   6      106.19      100.39     16.86 o
  11   0   6       93.22       92.34     17.64 o
  12   0   6        4.74        5.45     18.68 o
 -13   1   6       15.25        8.65     12.33 o
 -12   1   6       33.47       45.93     10.83 o
 -11   1   6       21.04       20.90      8.21 o
 -10   1   6       44.89       38.07      5.92 o
  -9   1   6      549.64      529.63     12.47 o
  -8   1   6       32.23       28.36      4.63 o
  -7   1   6        0.12       -2.66      2.98 o
  -6   1   6        9.59       17.84      3.63 o
  -5   1   6       27.25       27.77      2.28 o
  -4   1   6     1292.97     1264.36     13.17 o
  -3   1   6       15.68       16.61      1.91 o
  -2   1   6     2193.10     2194.65     26.28 o
  -1   1   6       27.71       25.38      2.99 o
   0   1   6      899.04     1024.56     20.13 o
   1   1   6      101.14       96.34      4.30 o
   2   1   6      186.76      184.57      5.17 o
   3   1   6     1085.62     1016.33     14.48 o
   4   1   6       57.76       66.69      2.84 o
   5   1   6        1.74       -1.36      3.08 o
   6   1   6      915.59      882.14     12.61 o
   7   1   6       17.38       14.78      4.64 o
   8   1   6       63.28       49.25      6.09 o
   9   1   6        2.05        0.71      6.48 o
  10   1   6       30.82       34.15     10.55 o
  11   1   6       17.26       16.11     12.36 o
  12   1   6       93.38      124.77     20.23 o
 -13   2   6      137.37      143.50     19.31 o
 -12   2   6        0.85       11.07     11.28 o
 -11   2   6       17.96       32.93      6.53 o
 -10   2   6      149.10      153.48      6.90 o
  -9   2   6       39.59       37.63      5.39 o
  -8   2   6      911.97      897.80     14.49 o
  -7   2   6      197.79      211.49      6.86 o
  -6   2   6      886.60      912.04     11.09 o
  -5   2   6     1450.52     1388.08     15.52 o
  -4   2   6     2992.13     3032.00     30.21 o
  -3   2   6       98.21      106.01      3.94 o
  -2   2   6     1255.20     1207.14     16.02 o
  -1   2   6    11509.23    11285.60    115.87 o
   0   2   6      186.81      193.84     13.98 o
   1   2   6     1019.87     1027.79     12.09 o
   2   2   6     5055.84     5009.50     52.25 o
   3   2   6        1.21        5.53      2.43 o
   4   2   6      175.10      174.07      4.73 o
   5   2   6      379.73      396.25      6.56 o
   6   2   6       72.62       65.68      4.14 o
   7   2   6      606.66      626.66     11.71 o
   8   2   6      154.72      153.63      7.24 o
   9   2   6      154.35      164.70      8.28 o
  10   2   6       66.06       65.71     11.19 o
  11   2   6       31.39       36.44     12.11 o
  12   2   6       36.70       41.41     14.01 o
 -13   3   6        0.37       10.93     13.04 o
 -12   3   6        1.24      -12.48     15.46 o
 -11   3   6      131.68      124.15      8.78 o
 -10   3   6       29.90       34.87      6.47 o
  -9   3   6       47.22       45.66      5.75 o
  -8   3   6       40.63       40.18      5.37 o
  -7   3   6      245.60      249.93      5.97 o
  -6   3   6     1704.43     1710.66     18.01 o
  -5   3   6       24.83       24.01      2.79 o
  -4   3   6      727.84      755.59      9.32 o
  -3   3   6     3243.01     3333.11     35.72 o
  -2   3   6       22.40       30.81      2.10 o
  -1   3   6      170.89      187.55      3.61 o
   0   3   6     1621.30     1511.65     15.58 o
   1   3   6     1853.48     1903.44     20.64 o
   2   3   6      385.51      381.59      8.97 o
   3   3   6        8.98       10.53      2.67 o
   4   3   6      871.67      840.35     10.86 o
   5   3   6     1208.61     1192.42     16.05 o
   6   3   6      114.73      104.35      4.40 o
   7   3   6       61.98       71.53      6.96 o
   8   3   6       35.29       44.29      5.97 o
   9   3   6       92.93       93.56      9.03 o
  10   3   6        0.81       11.53     11.45 o
  11   3   6        0.06       -0.91     12.52 o
 -13   4   6        3.75       10.03     14.15 o
 -12   4   6        7.95       20.89     12.24 o
 -11   4   6       69.38       86.46      8.97 o
 -10   4   6      442.16      406.86     13.16 o
  -9   4   6      105.37      104.41      5.95 o
  -8   4   6      165.76      142.54      5.90 o
  -7   4   6      973.89      965.54     14.19 o
  -6   4   6        2.10        2.90      4.72 o
  -5   4   6       38.91       42.52      3.16 o
  -4   4   6     1719.18     1779.52     20.01 o
  -3   4   6       31.36       37.38      3.02 o
  -2   4   6     1518.92     1526.52     18.48 o
  -1   4   6     1078.46     1166.77     15.49 o
   0   4   6      367.60      335.40      4.90 o
   1   4   6     2398.73     2428.53     26.32 o
   2   4   6      306.75      309.37      5.72 o
   3   4   6        7.20        9.47      3.32 o
   4   4   6       52.17       47.65      3.61 o
   5   4   6     1705.07     1727.85     20.72 o
   6   4   6       50.63       45.04      4.74 o
   7   4   6       30.43       22.85      5.00 o
   8   4   6      139.98      168.37      8.33 o
   9   4   6       17.84       23.23      8.82 o
  10   4   6       10.95       31.85     11.65 o
  11   4   6       26.75       43.22     13.46 o
 -12   5   6       88.97       78.71     13.97 o
 -11   5   6       21.06       30.05      9.18 o
 -10   5   6       46.40       40.89      8.30 o
  -9   5   6      425.30      459.56     13.70 o
  -8   5   6      117.26      108.50      6.83 o
  -7   5   6        0.70       -2.24      4.88 o
  -6   5   6      229.15      251.16      6.02 o
  -5   5   6     1304.38     1365.19     16.31 o
  -4   5   6     1441.43     1468.74     19.56 o
  -3   5   6      558.81      554.81      8.08 o
  -2   5   6     1350.06     1383.34     17.21 o
  -1   5   6      197.30      207.24      9.25 o
   0   5   6     2588.29     2608.74     32.81 o
   1   5   6      173.72      162.64      5.28 o
   2   5   6      235.27      219.21      5.36 o
   3   5   6     2588.25     2560.02     32.27 o
   4   5   6      199.05      194.15      6.09 o
   5   5   6       36.14       40.42      4.17 o
   6   5   6       83.77       75.91      5.86 o
   7   5   6       21.44       19.47      5.49 o
   8   5   6       28.23       31.22      6.91 o
   9   5   6        7.78        1.07      8.03 o
  10   5   6       68.29       77.94     10.68 o
  11   5   6       38.24       18.47     11.31 o
 -12   6   6        1.46       -3.80     19.16 o
 -11   6   6        9.44       20.13     12.86 o
 -10   6   6       24.97       22.59      8.94 o
  -9   6   6        6.28        3.21      8.10 o
  -8   6   6      145.00      153.53      9.31 o
  -7   6   6        2.14       -7.17      7.17 o
  -6   6   6       92.84       91.92      5.40 o
  -5   6   6       37.97       40.15      4.71 o
  -4   6   6      229.84      213.99      6.79 o
  -3   6   6       68.46       70.83      5.10 o
  -2   6   6      766.60      804.09     11.54 o
  -1   6   6      708.17      702.68     11.54 o
   0   6   6      237.04      232.89      7.90 o
   1   6   6      151.51      143.60      4.54 o
   2   6   6      652.81      631.06      9.72 o
   3   6   6        8.16        9.40      4.71 o
   4   6   6        3.42        3.82      4.11 o
   5   6   6      150.64      158.88      6.99 o
   6   6   6       14.11       18.35      5.96 o
   7   6   6      167.99      170.11      8.63 o
   8   6   6       11.40       12.63      8.07 o
   9   6   6        4.09       -4.08      9.67 o
  10   6   6        1.20        3.12     13.07 o
 -11   7   6      107.76       98.12     14.29 o
 -10   7   6       23.08       13.81     16.00 o
  -9   7   6       44.98       42.49      9.60 o
  -8   7   6      301.45      296.48     20.74 o
  -7   7   6        0.72       -5.38      7.96 o
  -6   7   6      732.86      763.81     16.83 o
  -5   7   6      152.62      164.20      6.22 o
  -4   7   6       37.51       42.68      5.14 o
  -3   7   6      803.69      854.38     13.62 o
  -2   7   6       41.52       41.58      4.66 o
  -1   7   6       11.78        5.03      4.37 o
   0   7   6      997.12     1036.75     15.34 o
   1   7   6      815.12      798.73     12.76 o
   2   7   6      192.18      193.46      5.73 o
   3   7   6      255.62      263.01      8.27 o
   4   7   6      503.35      527.49     11.76 o
   5   7   6      249.33      228.24      8.04 o
   6   7   6      497.55      516.19     13.51 o
   7   7   6       48.37       53.46      8.21 o
   8   7   6        0.44       -5.83      8.74 o
   9   7   6       33.61       39.01     20.88 o
  10   7   6        0.21       -3.06     27.88 o
 -11   8   6        6.70       -3.74     26.85 o
 -10   8   6        0.02       -8.72     13.42 o
  -9   8   6        7.02        4.04     12.54 o
  -8   8   6       27.82       38.75      9.81 o
  -7   8   6        6.69        3.57      9.18 o
  -6   8   6      196.09      195.79     10.00 o
  -5   8   6       64.04       57.14      8.13 o
  -4   8   6       29.01       21.28      6.25 o
  -3   8   6        6.58        1.62      5.84 o
  -2   8   6       34.77       40.75      5.26 o
  -1   8   6        6.91       -3.01      5.03 o
   0   8   6      279.85      290.65      8.41 o
   1   8   6       51.39       54.16      8.10 o
   2   8   6       29.28       36.55      5.14 o
   3   8   6        3.66       -2.91      5.90 o
   4   8   6        8.46        8.31      7.25 o
   5   8   6        0.14       -7.63      7.63 o
   6   8   6       66.78       73.54      8.61 o
   7   8   6      133.72      124.54      9.57 o
   8   8   6        8.74        4.98     10.99 o
   9   8   6        0.19      -14.30     14.30 o
 -10   9   6        0.60      -14.25     14.25 o
  -9   9   6       44.41       26.61     13.23 o
  -8   9   6        5.19      -12.52     12.52 o
  -7   9   6       47.93       60.12     16.92 o
  -6   9   6       70.27       68.81      9.43 o
  -5   9   6      122.81      125.14     15.76 o
  -4   9   6      112.26      118.35      9.44 o
  -3   9   6      132.65      118.95      8.64 o
  -2   9   6      476.31      499.75     14.39 o
  -1   9   6        0.59       -6.37      6.37 o
   0   9   6      144.40      157.44      9.60 o
   1   9   6      165.32      165.64     10.47 o
   2   9   6        8.70       -3.74      6.47 o
   3   9   6      300.85      318.37     10.71 o
   4   9   6        8.65        8.11      8.01 o
   5   9   6        0.08        3.31      8.39 o
   6   9   6      167.82      180.15     10.65 o
   7   9   6       18.14       11.07     10.05 o
   8   9   6        0.54       -2.54     13.64 o
  -9  10   6        4.25       -3.99     14.57 o
  -8  10   6        5.43      -12.88     13.38 o
  -7  10   6        5.47      -13.23     13.23 o
  -6  10   6       31.54       13.56     17.44 o
  -5  10   6       23.94        6.11     11.23 o
  -4  10   6       57.04       55.28      9.56 o
  -3  10   6        1.40       -5.07      8.63 o
  -2  10   6       24.38       35.92     10.97 o
  -1  10   6       28.18       33.77      8.79 o
   0  10   6       57.50       53.16      8.93 o
   1  10   6       95.13      113.85      9.08 o
   2  10   6        0.54        4.48      8.38 o
   3  10   6        2.36        9.50      9.75 o
   4  10   6       49.61       64.15      9.87 o
   5  10   6       12.78       15.82      9.85 o
   6  10   6       10.38       11.99      9.99 o
   7  10   6       14.13       23.22     15.04 o
  -7  11   6        0.54      -14.19     21.75 o
  -6  11   6       10.70        4.89     13.05 o
  -5  11   6       35.12       14.85     12.64 o
  -4  11   6       14.61       -8.53     11.80 o
  -3  11   6       84.53       70.19     14.33 o
  -2  11   6       10.76       -9.41      9.41 o
  -1  11   6        7.35       -9.51      9.51 o
   0  11   6       56.93       54.83      9.92 o
   1  11   6        9.33        9.26      9.21 o
   2  11   6        3.34       -3.51     10.97 o
   3  11   6        2.65        0.56     11.33 o
   4  11   6       45.10       58.46     11.89 o
   5  11   6        1.52        9.97     12.56 o
   6  11   6        0.24       -7.18     12.58 o
  -6  12   6        2.77      -18.71     18.71 o
  -5  12   6        6.35      -12.98     13.38 o
  -4  12   6       30.48       13.06     13.84 o
  -3  12   6        1.15       -1.39     12.50 o
  -2  12   6       22.65       18.06     12.35 o
  -1  12   6       81.54       97.33     13.16 o
   0  12   6        5.01       -3.29     11.76 o
   1  12   6        6.35        9.68     12.25 o
   2  12   6       14.85       14.96     12.40 o
   3  12   6        0.94      -11.94     11.94 o
   4  12   6       14.12       41.60     13.13 o
  -3  13   6        1.19      -16.34     16.34 o
  -2  13   6        0.11       -4.18     13.78 o
  -1  13   6        0.17        3.81     13.57 o
   0  13   6        0.92        4.88     13.63 o
   1  13   6        0.55       -8.08     13.80 o
 -13   1   7        3.64       23.01     16.30 o
 -12   1   7       81.59       95.64     28.01 o
 -11   1   7        1.71        6.48     18.81 o
 -10   1   7      247.57      253.41      9.26 o
  -9   1   7      370.55      360.95      9.34 o
  -8   1   7       98.76       86.10      5.79 o
  -7   1   7      951.28      905.06     12.14 o
  -6   1   7     2141.10     2143.66     25.11 o
  -5   1   7       26.50       25.24      2.89 o
  -4   1   7     1655.08     1579.95     20.07 o
  -3   1   7     1698.93     1732.62     23.99 o
  -2   1   7       26.76       25.92      1.97 o
  -1   1   7     5043.29     4863.90     84.01 o
   0   1   7     1015.92      882.08     21.79 o
   1   1   7        0.59       -1.85      1.85 o
   2   1   7     2102.65     2145.40     49.92 o
   3   1   7     2054.08     1932.99     52.22 o
   4   1   7      405.04      374.29      7.13 o
   5   1   7     1564.23     1555.56     25.08 o
   6   1   7      679.95      673.11     13.06 o
   7   1   7        0.20       -4.89      5.08 o
   8   1   7      283.07      283.51     10.14 o
   9   1   7       34.74       40.74      7.12 o
  10   1   7        2.96        8.13      8.83 o
  11   1   7       10.65       28.01     12.11 o
 -13   2   7        2.80        3.97     17.22 o
 -12   2   7       16.15       10.57     14.76 o
 -11   2   7       22.53       10.39      7.71 o
 -10   2   7       17.64       26.64      8.31 o
  -9   2   7       75.42       57.55      6.75 o
  -8   2   7      384.86      348.51      8.90 o
  -7   2   7       97.50       97.92      4.22 o
  -6   2   7       27.94       24.17      3.31 o
  -5   2   7     1005.29     1023.36     11.28 o
  -4   2   7      106.77      103.46      3.25 o
  -3   2   7      191.80      184.25      4.19 o
  -2   2   7       83.88       70.65      2.64 o
  -1   2   7        2.41       -3.07      3.07 o
   0   2   7      674.28      679.26     23.33 o
   1   2   7      344.32      309.54      7.59 o
   2   2   7       36.05       36.40      2.44 o
   3   2   7       72.60       79.32      4.88 o
   4   2   7     1506.07     1419.68     20.29 o
   5   2   7      316.48      303.58      7.15 o
   6   2   7        1.02        2.33      6.44 o
   7   2   7       28.82       33.22      5.76 o
   8   2   7       17.85       11.01      6.24 o
   9   2   7       15.16       12.58      7.28 o
  10   2   7        0.73       -1.22      8.98 o
  11   2   7        5.83       20.02     12.38 o
 -13   3   7       39.04       49.27     17.51 o
 -12   3   7       43.24       42.41     15.96 o
 -11   3   7        7.54        7.20      7.95 o
 -10   3   7       47.04       45.39      7.55 o
  -9   3   7      119.21      114.10      7.61 o
  -8   3   7       24.81       28.54      6.34 o
  -7   3   7      342.54      357.04      8.00 o
  -6   3   7      592.28      580.76     10.74 o
  -5   3   7       51.46       56.86      3.19 o
  -4   3   7     1827.76     1838.11     21.73 o
  -3   3   7     1826.69     1921.47     22.78 o
  -2   3   7      720.20      756.00      9.13 o
  -1   3   7     1194.28     1141.01     13.65 o
   0   3   7     2156.86     2138.87     24.75 o
   1   3   7       41.74       49.20      3.14 o
   2   3   7      637.11      641.90      9.15 o
   3   3   7      859.07      841.78     12.89 o
   4   3   7      422.84      446.57      7.85 o
   5   3   7      626.43      659.37     10.52 o
   6   3   7       20.14       31.37      5.21 o
   7   3   7        6.42        5.94      5.73 o
   8   3   7       98.67       98.81      7.64 o
   9   3   7       40.28       60.60      8.79 o
  10   3   7        4.39        5.63      9.98 o
  11   3   7       12.52       29.42     13.66 o
 -12   4   7        2.91       -1.81     16.14 o
 -11   4   7      110.75      115.20     10.16 o
 -10   4   7        2.73        3.30      7.75 o
  -9   4   7      173.64      179.62      8.82 o
  -8   4   7      267.52      249.02      9.29 o
  -7   4   7      111.98      122.68      6.12 o
  -6   4   7      136.48      126.14      5.00 o
  -5   4   7      649.15      684.91     10.25 o
  -4   4   7      273.45      289.93      9.29 o
  -3   4   7        6.18        3.87      2.98 o
  -2   4   7     2372.46     2492.38     29.25 o
  -1   4   7      497.80      504.51      7.35 o
   0   4   7      320.99      306.20      5.15 o
   1   4   7     1916.04     1846.60     21.84 o
   2   4   7       58.78       54.39      3.39 o
   3   4   7      383.02      388.51      8.07 o
   4   4   7      234.89      230.03      6.84 o
   5   4   7       54.89       58.70      4.95 o
   6   4   7      303.56      283.89      8.28 o
   7   4   7       77.73       73.96      6.13 o
   8   4   7       48.93       63.53      6.86 o
   9   4   7        9.81        1.55      7.87 o
  10   4   7       63.04       53.48     10.26 o
  11   4   7       42.16       52.12     11.47 o
 -12   5   7        2.37       -0.78     25.42 o
 -11   5   7       20.97       13.50      9.15 o
 -10   5   7       14.05       17.26      8.74 o
  -9   5   7       22.18       25.89      8.30 o
  -8   5   7       61.76       43.94      7.65 o
  -7   5   7       18.64       24.63      5.26 o
  -6   5   7      206.73      211.35      6.65 o
  -5   5   7        6.24        5.06      4.32 o
  -4   5   7      392.09      395.42      7.64 o
  -3   5   7      341.44      328.28      6.90 o
  -2   5   7       88.80       94.20      5.00 o
  -1   5   7      169.01      172.77      4.92 o
   0   5   7      365.10      365.56      8.39 o
   1   5   7      103.67       95.61      3.94 o
   2   5   7       70.62       68.87      4.87 o
   3   5   7      653.26      650.52     11.62 o
   4   5   7       15.49       16.45      4.96 o
   5   5   7        6.09        9.30      5.24 o
   6   5   7       57.24       57.95      6.36 o
   7   5   7        3.86        4.53      6.60 o
   8   5   7       32.03       38.89      9.03 o
   9   5   7       34.25       38.05      8.75 o
  10   5   7        3.03       15.18     11.11 o
 -11   6   7       75.72       60.20     13.40 o
 -10   6   7       42.23       20.63     11.57 o
  -9   6   7       44.26       45.49      9.41 o
  -8   6   7       82.31       82.14      8.81 o
  -7   6   7        4.83        3.85      7.49 o
  -6   6   7       90.61      118.50      6.06 o
  -5   6   7      521.99      578.06     11.02 o
  -4   6   7      374.77      382.20      8.72 o
  -3   6   7      350.39      361.84      7.74 o
  -2   6   7     1936.73     1979.79     26.78 o
  -1   6   7      370.61      354.70      8.34 o
   0   6   7      409.57      399.38      8.29 o
   1   6   7      965.02      972.34     13.55 o
   2   6   7      183.41      197.71      7.05 o
   3   6   7      255.32      259.30      8.40 o
   4   6   7      206.13      206.23     12.53 o
   5   6   7       26.13       36.06      5.79 o
   6   6   7       10.02       21.12     10.81 o
   7   6   7      141.11      137.37      9.82 o
   8   6   7       24.38       29.63      9.16 o
   9   6   7       51.96       41.76     11.09 o
  10   6   7       30.98       23.51     13.72 o
 -11   7   7        1.29       -4.88     13.76 o
 -10   7   7        5.34       11.32     30.23 o
  -9   7   7        0.06       -2.51     11.79 o
  -8   7   7       17.64       13.16      9.21 o
  -7   7   7       36.10       50.03      8.82 o
  -6   7   7       40.76       25.60      7.99 o
  -5   7   7       23.68       29.43      5.41 o
  -4   7   7       37.36       47.25      5.81 o
  -3   7   7        5.43        5.36      5.25 o
  -2   7   7        0.93       -0.72      4.65 o
  -1   7   7        0.02       -5.86      5.86 o
   0   7   7        2.32       -2.35      4.65 o
   1   7   7        5.57        9.05      4.95 o
   2   7   7       26.87       28.26      4.71 o
   3   7   7       55.45       64.22      6.09 o
   4   7   7       56.48       62.14      6.38 o
   5   7   7        1.08        4.33      6.22 o
   6   7   7       91.47       89.31      9.32 o
   7   7   7        0.97        6.08      9.66 o
   8   7   7        6.60       -3.77     10.48 o
   9   7   7        2.83        1.86     13.48 o
 -10   8   7       69.13       55.19     21.14 o
  -9   8   7       47.77       68.05     13.36 o
  -8   8   7       77.76       63.62     12.44 o
  -7   8   7      104.53       89.58      9.94 o
  -6   8   7      101.49      100.57     12.67 o
  -5   8   7      193.72      182.71      9.66 o
  -4   8   7       88.59       84.77      6.98 o
  -3   8   7      126.81      129.14      7.33 o
  -2   8   7      254.46      266.84      8.00 o
  -1   8   7      113.48      106.15      7.16 o
   0   8   7      177.98      181.67      6.73 o
   1   8   7      218.48      237.93      7.43 o
   2   8   7      109.89      111.95      6.82 o
   3   8   7       61.55       65.25      8.86 o
   4   8   7      320.44      354.18     11.96 o
   5   8   7       82.64       80.60     11.83 o
   6   8   7        1.15       -5.62      9.53 o
   7   8   7      112.78      103.58     13.59 o
   8   8   7       20.48       16.69     11.23 o
   9   8   7       22.30       17.64     20.75 o
  -9   9   7       16.28        3.45     13.57 o
  -8   9   7        1.47       -2.17     12.30 o
  -7   9   7       23.94        3.77     11.83 o
  -6   9   7       22.14       12.59     11.03 o
  -5   9   7        1.32       -9.11      9.11 o
  -4   9   7       93.67      102.61      9.18 o
  -3   9   7        4.51       -8.02      8.02 o
  -2   9   7      187.35      178.77      9.84 o
  -1   9   7       11.84       15.54      6.83 o
   0   9   7        8.88        0.54      6.73 o
   1   9   7        2.18        3.53      6.83 o
   2   9   7       17.48        7.74      6.86 o
   3   9   7       34.81       40.56      7.54 o
   4   9   7        6.47        4.67      8.55 o
   5   9   7        4.24        1.76     10.21 o
   6   9   7       16.09       24.50     10.86 o
   7   9   7        1.98       -6.15     11.21 o
   8   9   7       16.48       11.32     15.56 o
  -8  10   7       37.43       12.53     14.04 o
  -7  10   7       30.54       15.21     13.09 o
  -6  10   7        9.55       -7.38     11.83 o
  -5  10   7       30.56       12.01     11.62 o
  -4  10   7       34.08       14.06     11.12 o
  -3  10   7        1.58       -8.98      8.98 o
  -2  10   7       22.27       21.64      8.99 o
  -1  10   7      187.45      174.38     16.17 o
   0  10   7       78.94       70.36      9.18 o
   1  10   7       61.08       63.80      8.96 o
   2  10   7       27.80       38.52      8.98 o
   3  10   7       15.38       23.51     10.47 o
   4  10   7       62.71       92.12     21.90 o
   5  10   7        0.90      -10.39     12.41 o
   6  10   7        7.55       12.71     16.08 o
   7  10   7        3.95       -9.68     15.64 o
  -7  11   7       16.36       -9.58     14.00 o
  -6  11   7       33.31       26.24     13.35 o
  -5  11   7        8.40      -13.85     17.51 o
  -4  11   7        1.45      -10.24     12.51 o
  -3  11   7       46.95       47.40     12.25 o
  -2  11   7        2.45       -9.32     11.96 o
  -1  11   7        1.50       -0.83      9.90 o
   0  11   7        5.70       14.79      9.77 o
   1  11   7        9.88        8.65     11.16 o
   2  11   7       35.37       13.43     11.62 o
   3  11   7       17.57       16.10     11.67 o
   4  11   7        9.74       12.58     14.67 o
   5  11   7       14.22        1.47     14.46 o
  -5  12   7        1.12       -9.25     13.81 o
  -4  12   7        1.06      -13.33     13.33 o
  -3  12   7        0.56       -0.61     15.00 o
  -2  12   7       45.71       52.92     12.97 o
  -1  12   7        8.10        6.77     12.68 o
   0  12   7        1.80       13.73     12.42 o
   1  12   7       14.20       25.37     12.52 o
   2  12   7        8.90       11.66     12.91 o
   3  12   7        0.16        5.93     17.12 o
 -13   0   8        2.68        2.85     23.09 o
 -12   0   8       89.91      102.98     23.60 o
 -11   0   8       28.57       34.50     19.97 o
 -10   0   8        2.85        6.23     15.82 o
  -9   0   8        9.24       15.04     15.30 o
  -8   0   8      800.26      788.04     31.39 o
  -7   0   8      410.42      392.38     17.12 o
  -6   0   8      768.77      721.96     28.66 o
  -5   0   8     3097.83     3054.33     66.65 o
  -4   0   8     1092.88     1017.08     23.69 o
  -3   0   8     4984.45     4882.95    104.59 o
  -2   0   8      541.16      543.95     10.85 o
  -1   0   8      105.78      129.32      6.13 o
   0   0   8     7224.72     7073.70    121.11 o
   1   0   8      839.39      755.96     17.02 o
   2   0   8      588.17      532.47     13.33 o
   3   0   8      954.48      988.25     22.93 o
   4   0   8       17.19        9.49      5.47 o
   5   0   8       41.81       48.71      9.08 o
   6   0   8      209.49      208.10     11.45 o
   7   0   8      447.13      436.52     15.62 o
   8   0   8      104.31      121.04     10.33 o
   9   0   8      112.27      113.58     11.58 o
  10   0   8       29.34       26.94     12.10 o
  11   0   8        0.66       14.01     17.12 o
 -13   1   8        1.12       11.15     23.09 o
 -12   1   8        0.08        7.65     14.49 o
 -11   1   8       99.46      104.62     37.61 o
 -10   1   8       29.71       31.91     11.65 o
  -9   1   8      153.84      150.92     11.55 o
  -8   1   8       29.65       37.02      9.07 o
  -7   1   8       78.52       90.34      5.89 o
  -6   1   8       78.95       80.50      4.45 o
  -5   1   8      761.57      746.19     11.84 o
  -4   1   8       37.35       39.36      3.69 o
  -3   1   8      436.03      421.15      7.24 o
  -2   1   8     1513.83     1537.87     21.23 o
  -1   1   8        9.60       30.93      4.02 o
   0   1   8       18.88       15.90      4.02 o
   1   1   8        8.25        3.91      2.26 o
   2   1   8      536.03      511.94      8.38 o
   3   1   8       64.37       51.66      3.59 o
   4   1   8     1613.48     1589.30     25.33 o
   5   1   8       26.01       28.24      4.52 o
   6   1   8       50.71       52.42      5.58 o
   7   1   8       86.93       66.28      6.22 o
   8   1   8       37.43       36.82      6.90 o
   9   1   8        0.05        1.67      7.18 o
  10   1   8       96.91       96.34     10.32 o
  11   1   8        0.04       12.18     12.72 o
 -12   2   8       27.61       13.86     15.38 o
 -11   2   8       90.38       97.90     14.21 o
 -10   2   8        2.98        6.73      8.34 o
  -9   2   8      796.19      759.18     27.07 o
  -8   2   8      134.92      143.35      9.45 o
  -7   2   8      102.67      100.92      4.88 o
  -6   2   8     1540.56     1504.88     19.96 o
  -5   2   8       46.79       48.78      3.63 o
  -4   2   8       10.05       11.77      3.03 o
  -3   2   8     1333.09     1355.22     21.75 o
  -2   2   8     2143.41     2109.05     26.55 o
  -1   2   8      204.35      184.13      9.34 o
   0   2   8      491.50      457.17     12.99 o
   1   2   8     2386.33     2283.85     47.23 o
   2   2   8      852.12      857.50     17.78 o
   3   2   8     2437.28     2422.60     33.28 o
   4   2   8      354.68      337.86      7.20 o
   5   2   8       20.51       13.35      4.55 o
   6   2   8      741.55      739.57     14.29 o
   7   2   8        4.12        3.53      5.95 o
   8   2   8       32.84       35.76      6.93 o
   9   2   8      106.57      119.09      8.49 o
  10   2   8        6.47        7.52      9.67 o
 -12   3   8       55.33       90.57     17.03 o
 -11   3   8      133.34      144.89     10.97 o
 -10   3   8       25.76        7.21      9.11 o
  -9   3   8       82.37       84.48      8.83 o
  -8   3   8       51.85       50.02      6.90 o
  -7   3   8      210.71      206.69      6.82 o
  -6   3   8       18.65       12.10      4.16 o
  -5   3   8       17.71       12.75      3.83 o
  -4   3   8     1896.17     1932.06     24.82 o
  -3   3   8      268.49      255.52      6.16 o
  -2   3   8      123.02      107.30      2.85 o
  -1   3   8     2051.49     1924.27     36.39 o
   0   3   8       19.04       19.15      3.36 o
   1   3   8      416.23      420.10      8.10 o
   2   3   8      148.47      137.89      4.88 o
   3   3   8       12.31        5.97      3.85 o
   4   3   8      306.43      309.30     12.39 o
   5   3   8      165.55      150.36      5.53 o
   6   3   8      129.30      128.08      5.74 o
   7   3   8      105.77       92.10      6.92 o
   8   3   8       43.86       36.34      7.26 o
   9   3   8       59.59       50.97      9.35 o
  10   3   8        1.37       -8.11     10.09 o
 -12   4   8       68.21      107.89     27.24 o
 -11   4   8       24.43       26.96     10.92 o
 -10   4   8        0.69       -3.69      9.83 o
  -9   4   8       94.37       82.01      9.64 o
  -8   4   8      233.74      224.27      8.90 o
  -7   4   8      345.57      351.15      9.54 o
  -6   4   8      202.61      196.06      6.72 o
  -5   4   8      286.73      288.92      6.77 o
  -4   4   8      526.06      523.28      8.42 o
  -3   4   8      365.85      354.09      6.61 o
  -2   4   8       78.34       73.02      3.33 o
  -1   4   8       29.18       40.37     10.12 o
   0   4   8     1580.45     1524.00     22.90 o
   1   4   8      106.93      115.89      5.06 o
   2   4   8       34.66       31.09      4.14 o
   3   4   8     1082.41     1109.62     18.85 o
   4   4   8      135.31      145.97      6.09 o
   5   4   8       46.43       48.63      5.80 o
   6   4   8       65.31       83.83      6.56 o
   7   4   8      161.51      167.37      7.12 o
   8   4   8        2.48       -1.95      6.52 o
   9   4   8        0.57        0.49      8.51 o
  10   4   8       23.36       14.01      9.27 o
 -12   5   8        5.61       51.36     24.38 o
 -11   5   8        8.00        8.47     15.88 o
 -10   5   8      177.90      174.54     13.75 o
  -9   5   8        0.47      -11.94     11.94 o
  -8   5   8      172.65      166.99      9.26 o
  -7   5   8      352.97      365.33      9.32 o
  -6   5   8      127.37      116.77      5.71 o
  -5   5   8      348.13      352.38      8.36 o
  -4   5   8      131.80      130.43      4.77 o
  -3   5   8      344.08      350.31      7.17 o
  -2   5   8      510.66      541.08      8.84 o
  -1   5   8      434.31      436.53     12.21 o
   0   5   8        8.45       -2.44      3.75 o
   1   5   8      315.69      302.01      6.94 o
   2   5   8     1600.21     1563.19     21.00 o
   3   5   8       21.30       23.24      5.18 o
   4   5   8      367.87      364.68      9.74 o
   5   5   8      704.20      683.96     14.23 o
   6   5   8       22.59       20.90      6.59 o
   7   5   8       64.16       51.07      7.37 o
   8   5   8       62.53       64.35     11.67 o
   9   5   8       15.02       11.25      9.88 o
  10   5   8        3.32       -7.77     13.99 o
 -11   6   8       22.39       28.87     16.60 o
 -10   6   8       63.79       62.21     15.64 o
  -9   6   8       67.96       72.38     11.65 o
  -8   6   8        4.94       -8.50      8.50 o
  -7   6   8      205.99      171.43      9.28 o
  -6   6   8      196.88      190.78      7.17 o
  -5   6   8       14.67       14.87      6.01 o
  -4   6   8        0.64        0.48      4.99 o
  -3   6   8      520.78      518.66     10.54 o
  -2   6   8      376.72      380.40      7.82 o
  -1   6   8        3.87        2.16      4.04 o
   0   6   8       20.57       21.36      4.43 o
   1   6   8      116.38      119.40      5.60 o
   2   6   8       25.00       21.71      4.67 o
   3   6   8        7.98        3.77      5.80 o
   4   6   8        2.22        1.15      6.41 o
   5   6   8       75.43       68.18      7.21 o
   6   6   8        8.05       10.51      7.22 o
   7   6   8       17.15       19.85      8.87 o
   8   6   8        8.76        6.19      9.58 o
   9   6   8       32.21       34.30     10.78 o
 -10   7   8        8.82       20.46     17.24 o
  -9   7   8       72.77       39.80     19.45 o
  -8   7   8       62.17       76.22     11.91 o
  -7   7   8      280.04      299.97     11.17 o
  -6   7   8       12.15        0.76      7.91 o
  -5   7   8      108.40      118.74      6.39 o
  -4   7   8     1229.31     1264.56     18.59 o
  -3   7   8        9.57        5.68      5.15 o
  -2   7   8      408.50      408.63      9.40 o
  -1   7   8      469.19      514.24     11.78 o
   0   7   8       10.36        3.83      7.08 o
   1   7   8      156.75      177.71      6.32 o
   2   7   8      114.00      114.62      6.42 o
   3   7   8      241.76      236.78      8.99 o
   4   7   8      229.91      235.67      9.32 o
   5   7   8       38.63       44.53      9.21 o
   6   7   8       38.87       44.00      9.33 o
   7   7   8       36.54       33.53     10.02 o
   8   7   8       42.29       50.36     10.84 o
   9   7   8        4.56        3.37     19.45 o
 -10   8   8        8.18        5.32     18.70 o
  -9   8   8        9.42      -10.37     16.25 o
  -8   8   8        2.85       23.93     19.84 o
  -7   8   8        0.25        2.93     10.77 o
  -6   8   8       25.95       21.39     10.75 o
  -5   8   8       11.61        1.46      8.35 o
  -4   8   8        6.89        1.65      6.56 o
  -3   8   8       20.63       32.63      6.51 o
  -2   8   8      194.51      200.95      7.25 o
  -1   8   8      209.10      207.82      7.28 o
   0   8   8       63.35       54.50      5.89 o
   1   8   8        2.08        6.73      5.69 o
   2   8   8      112.30      105.83      9.17 o
   3   8   8        5.68       -4.30      7.57 o
   4   8   8        0.07        4.44      9.08 o
   5   8   8        7.22        8.17      9.36 o
   6   8   8       18.48       17.76      9.76 o
   7   8   8        8.36        3.82     10.56 o
   8   8   8        1.76        7.34     11.37 o
  -9   9   8        0.30        0.93     17.68 o
  -8   9   8        0.61      -16.97     16.97 o
  -7   9   8       54.02       50.29     15.69 o
  -6   9   8       37.77        7.29     11.32 o
  -5   9   8       92.84       80.09     11.43 o
  -4   9   8       28.19        6.83      9.01 o
  -3   9   8      130.98      135.06      8.24 o
  -2   9   8      389.33      370.72     11.40 o
  -1   9   8       40.69       38.53      8.31 o
   0   9   8       41.89       41.99      7.17 o
   1   9   8       47.74       39.79      8.72 o
   2   9   8      194.42      222.33     13.00 o
   3   9   8        1.14       -3.23      9.89 o
   4   9   8        1.07       -2.68     10.02 o
   5   9   8       67.45       54.90     10.87 o
   6   9   8       14.68       19.69     11.08 o
   7   9   8       33.92       26.33     11.82 o
  -8  10   8       23.97      -10.39     37.48 o
  -7  10   8       20.17        2.60     16.80 o
  -6  10   8        0.47      -16.21     16.21 o
  -5  10   8       27.69       22.74     11.81 o
  -4  10   8       25.81       21.74     12.83 o
  -3  10   8       29.97       34.75     11.07 o
  -2  10   8        2.11       -2.97      9.22 o
  -1  10   8       23.49       22.86      9.52 o
   0  10   8      116.97      130.60     11.43 o
   1  10   8        1.40        2.96     10.64 o
   2  10   8        1.32        9.67     10.62 o
   3  10   8        5.77        0.97     22.57 o
   4  10   8        5.41       -4.68     13.11 o
   5  10   8       27.74       46.27     12.05 o
   6  10   8        4.05       -9.84     12.06 o
  -6  11   8        0.30      -14.39     18.54 o
  -5  11   8        1.14      -17.51     17.51 o
  -4  11   8       36.60       37.07     17.03 o
  -3  11   8        0.95       -9.78     15.43 o
  -2  11   8        1.94        9.57     15.64 o
  -1  11   8       50.70       52.81     16.01 o
   0  11   8       34.19       30.14     14.62 o
   1  11   8       12.86        5.87     12.64 o
   2  11   8       15.66       32.78     14.83 o
   3  11   8        5.64      -14.19     14.19 o
   4  11   8       15.18        6.02     15.95 o
  -3  12   8        3.63        3.36     17.58 o
  -2  12   8        7.96       12.33     16.66 o
  -1  12   8        0.70        3.17     27.50 o
   0  12   8        8.75       -0.14     16.43 o
   1  12   8       44.20       50.01     17.13 o
   2  12   8       27.75       12.45     22.05 o
 -12   1   9        7.00       22.96     16.14 o
 -11   1   9       84.24       85.67     14.07 o
 -10   1   9       75.83       75.60     13.29 o
  -9   1   9      156.03      136.67     16.60 o
  -8   1   9      355.96      327.86     26.07 o
  -7   1   9      298.43      297.67      9.46 o
  -6   1   9      125.44      122.81      5.85 o
  -5   1   9     1144.57     1089.21     18.43 o
  -4   1   9     2165.01     2195.91     34.26 o
  -3   1   9      365.55      346.71      7.63 o
  -2   1   9     1907.20     1823.06     28.37 o
  -1   1   9      709.10      671.50     25.03 o
   0   1   9      554.20      511.78     14.79 o
   1   1   9     1246.91     1192.47     18.82 o
   2   1   9       79.15       71.27      3.47 o
   3   1   9      608.74      610.55      9.91 o
   4   1   9      409.64      397.92      8.94 o
   5   1   9      344.76      337.96      8.94 o
   6   1   9       53.14       61.22      5.88 o
   7   1   9      289.25      301.25     10.05 o
   8   1   9      109.60      115.85     10.61 o
   9   1   9       19.65       20.98      8.07 o
  10   1   9       64.86       81.71     10.67 o
 -12   2   9       13.95       14.03     15.64 o
 -11   2   9       17.68       14.12     13.66 o
 -10   2   9       14.99       -2.21      8.76 o
  -9   2   9       39.24       50.14      8.81 o
  -8   2   9        9.43        9.97      7.74 o
  -7   2   9       74.55       79.13      5.48 o
  -6   2   9      391.39      382.78      9.98 o
  -5   2   9      372.51      390.57      9.41 o
  -4   2   9      354.65      355.63      8.58 o
  -3   2   9      288.21      294.60      7.18 o
  -2   2   9        2.25        4.21      4.01 o
  -1   2   9      121.33       99.92      9.73 o
   0   2   9      107.03       97.84      9.99 o
   1   2   9       34.70       29.93      5.86 o
   2   2   9       91.87       86.29      3.70 o
   3   2   9       67.76       58.78      4.09 o
   4   2   9      401.21      393.68      8.09 o
   5   2   9       94.44       90.63      4.98 o
   6   2   9       42.49       37.09      6.00 o
   7   2   9        5.42        7.89      6.50 o
   8   2   9       22.24       27.47      7.57 o
   9   2   9       86.08       68.97      8.45 o
  10   2   9       11.56       23.03     11.20 o
 -12   3   9        3.83       26.35     18.03 o
 -11   3   9       37.30       52.13     10.48 o
 -10   3   9      131.99      130.40     10.24 o
  -9   3   9        8.09       20.71      8.36 o
  -8   3   9      250.13      220.52     20.98 o
  -7   3   9       77.31       78.66      6.81 o
  -6   3   9       36.07       36.61      5.25 o
  -5   3   9      610.99      591.29     11.21 o
  -4   3   9        6.10        7.02      3.66 o
  -3   3   9      472.56      476.95      9.19 o
  -2   3   9      801.62      788.71     12.45 o
  -1   3   9      889.49      827.89     21.34 o
   0   3   9      217.30      218.41     10.64 o
   1   3   9     1334.51     1283.24     30.33 o
   2   3   9      987.26      900.54     27.86 o
   3   3   9       20.99       11.35      4.22 o
   4   3   9      403.27      424.77      9.77 o
   5   3   9      160.58      168.94      6.81 o
   6   3   9       82.90       92.48      5.99 o
   7   3   9       73.83       83.13      6.47 o
   8   3   9        1.34       -0.71      6.32 o
   9   3   9       11.24        8.91      8.45 o
  10   3   9        3.76       -3.31      9.43 o
 -11   4   9       43.60       25.81     14.83 o
 -10   4   9       66.66       87.88     10.69 o
  -9   4   9       81.30       78.43     11.29 o
  -8   4   9       13.25        8.39      9.17 o
  -7   4   9      329.64      336.81     10.82 o
  -6   4   9       52.30       54.10      5.60 o
  -5   4   9       86.35       76.84      4.88 o
  -4   4   9      667.00      678.15     11.22 o
  -3   4   9      407.72      435.68      8.25 o
  -2   4   9       25.57       23.58      3.62 o
  -1   4   9      209.91      218.82      7.00 o
   0   4   9      818.84      784.73     13.99 o
   1   4   9        5.81        1.33      3.65 o
   2   4   9      608.48      586.34     16.10 o
   3   4   9      766.89      748.25     13.93 o
   4   4   9        8.43        5.09      5.17 o
   5   4   9      146.00      140.91      6.89 o
   6   4   9       70.56       72.74      6.91 o
   7   4   9       39.95       47.82      7.69 o
   8   4   9        1.52       -4.37      7.07 o
   9   4   9        0.59        1.95      8.86 o
 -11   5   9       23.53       29.35     16.11 o
 -10   5   9        3.58        0.90     21.79 o
  -9   5   9        4.63       -0.37     10.29 o
  -8   5   9       50.08       37.25      9.56 o
  -7   5   9       83.17       79.58      6.80 o
  -6   5   9        2.68        2.49      5.78 o
  -5   5   9      276.61      278.71      8.63 o
  -4   5   9      208.58      218.61      6.46 o
  -3   5   9        0.97       -0.97      4.19 o
  -2   5   9      141.44      140.66      5.94 o
  -1   5   9      143.12      146.06      5.76 o
   0   5   9       11.44        9.91      4.78 o
   1   5   9      188.65      166.52      5.88 o
   2   5   9        2.10        4.11      4.98 o
   3   5   9       13.99        9.91      5.38 o
   4   5   9      110.57      108.70      6.53 o
   5   5   9       77.05       77.53      6.65 o
   6   5   9        7.63        4.20      6.74 o
   7   5   9       14.56       10.09      7.70 o
   8   5   9       10.10       11.02      9.64 o
   9   5   9        0.14       -4.09     10.76 o
 -10   6   9       45.03       48.41     16.60 o
  -9   6   9      109.01      113.40     15.77 o
  -8   6   9        0.64      -10.18     10.18 o
  -7   6   9      145.16      146.82     11.47 o
  -6   6   9      331.17      359.39     10.51 o
  -5   6   9       14.58        8.12      5.96 o
  -4   6   9      192.93      213.11      8.03 o
  -3   6   9      281.01      299.34      8.76 o
  -2   6   9        5.09       10.05      5.02 o
  -1   6   9      652.24      696.68     15.82 o
   0   6   9      571.61      566.96     17.75 o
   1   6   9        4.83        4.02      5.06 o
   2   6   9      335.89      336.47     10.60 o
   3   6   9      110.72      113.77      6.92 o
   4   6   9       18.96       13.79      7.49 o
   5   6   9      155.94      157.53      8.18 o
   6   6   9      113.24      114.81      8.52 o
   7   6   9       25.37        2.70      9.48 o
   8   6   9       14.50        0.74     10.01 o
 -10   7   9        1.92      -16.87     16.87 o
  -9   7   9        1.92      -10.97     15.49 o
  -8   7   9        3.33        0.06     17.51 o
  -7   7   9        0.86       -6.36     13.37 o
  -6   7   9       23.44        7.01      9.97 o
  -5   7   9        8.58        2.42      6.56 o
  -4   7   9       45.26       41.20      6.83 o
  -3   7   9       86.68       82.96      6.48 o
  -2   7   9       53.10       56.62      6.38 o
  -1   7   9        1.80        7.80      5.66 o
   0   7   9       49.09       63.14      9.14 o
   1   7   9        1.83       -3.12      6.36 o
   2   7   9        3.22       -2.31      6.04 o
   3   7   9        4.28        8.48      7.13 o
   4   7   9        2.36       -0.70      7.53 o
   5   7   9       25.53       43.51      8.06 o
   6   7   9        5.55       -3.49      9.28 o
   7   7   9        0.02        3.11      9.90 o
   8   7   9        9.63       -9.37     11.17 o
  -9   8   9       44.22       29.58     26.59 o
  -8   8   9        3.07       -9.26     15.86 o
  -7   8   9       45.40       60.16     33.46 o
  -6   8   9      125.40      124.71     16.08 o
  -5   8   9       32.52       16.61     15.71 o
  -4   8   9      150.35      172.51      9.25 o
  -3   8   9      201.76      200.68      8.48 o
  -2   8   9       25.03       24.58      6.77 o
  -1   8   9      133.03      152.67      7.88 o
   0   8   9      274.26      306.31     12.08 o
   1   8   9       16.88       11.43      8.24 o
   2   8   9      129.00      127.06      8.60 o
   3   8   9       44.98       58.93      8.24 o
   4   8   9        0.47        3.30      9.11 o
   5   8   9       88.20       79.62     10.61 o
   6   8   9        9.92       10.18     10.40 o
   7   8   9        4.22        2.61     10.97 o
  -8   9   9        0.19      -17.24     17.24 o
  -7   9   9        7.12       -3.47     38.00 o
  -6   9   9        0.85      -15.50     15.50 o
  -5   9   9       68.75       75.55     26.98 o
  -4   9   9        0.18      -13.36     13.36 o
  -3   9   9        1.18       -3.33      8.59 o
  -2   9   9       58.24       66.29      9.40 o
  -1   9   9        2.87        6.44      8.23 o
   0   9   9       45.44       35.23      8.86 o
   1   9   9        2.80        7.70      8.95 o
   2   9   9       31.79       27.86     10.15 o
   3   9   9       22.33       15.98     11.82 o
   4   9   9        9.99       14.78     10.42 o
   5   9   9        0.32        9.70     11.05 o
   6   9   9        8.91        1.46     11.53 o
  -7  10   9        4.95      -13.49     24.12 o
  -6  10   9       33.18       -0.67     30.09 o
  -5  10   9        0.31      -10.08     32.16 o
  -4  10   9       41.62       30.88     20.10 o
  -3  10   9       25.75       19.14     22.96 o
  -2  10   9        1.50        3.49     14.43 o
  -1  10   9        5.12       21.13     14.71 o
   0  10   9       54.81       49.21     12.12 o
   1  10   9       32.59       35.25     11.30 o
   2  10   9       44.27       63.59     26.85 o
   3  10   9       62.17       69.60     16.47 o
   4  10   9        1.48       -7.88     13.64 o
   5  10   9       21.38       14.51     14.64 o
  -5  11   9        8.63        2.02     28.14 o
  -4  11   9        1.34      -17.13     22.44 o
  -3  11   9        5.98        1.23     16.23 o
  -2  11   9       58.33       71.08     16.41 o
  -1  11   9        0.82      -10.48     15.62 o
   0  11   9        2.76        7.05     15.82 o
   1  11   9       45.50       42.68     15.49 o
   2  11   9        0.02       -7.09     29.96 o
   3  11   9        3.26        7.78     16.08 o
 -12   0  10        6.83       14.27     23.09 o
 -11   0  10       71.62       63.81     21.01 o
 -10   0  10       87.06       96.75     18.94 o
  -9   0  10      281.90      236.05     19.20 o
  -8   0  10      270.12      228.01     17.38 o
  -7   0  10       70.14       69.32      9.12 o
  -6   0  10      853.01      853.85     22.30 o
  -5   0  10      473.14      445.37     13.93 o
  -4   0  10      354.54      347.06     11.64 o
  -3   0  10       73.84       77.79      5.97 o
  -2   0  10      658.25      653.44     16.25 o
  -1   0  10     2837.34     2732.99     59.16 o
   0   0  10       26.38       14.14      4.59 o
   1   0  10      485.62      431.56     11.85 o
   2   0  10     1711.80     1618.28     38.52 o
   3   0  10      649.16      578.88     15.54 o
   4   0  10      887.78      899.49     22.37 o
   5   0  10      154.04      162.87      9.12 o
   6   0  10      117.72      113.58      9.34 o
   7   0  10       42.51       52.08     10.07 o
   8   0  10       12.83       12.82     14.40 o
   9   0  10       23.07       26.23     12.56 o
 -12   1  10        1.44      -12.98     14.76 o
 -11   1  10       64.14       62.89     18.55 o
 -10   1  10       55.69       49.47     12.37 o
  -9   1  10        0.20        1.40     11.18 o
  -8   1  10       78.65       60.50     10.45 o
  -7   1  10       50.64       47.07      6.08 o
  -6   1  10        0.95       -4.97      4.97 o
  -5   1  10      472.68      434.29      9.92 o
  -4   1  10      218.12      212.19      7.02 o
  -3   1  10      723.45      705.34     12.51 o
  -2   1  10        5.62        3.60      3.00 o
  -1   1  10        0.06        2.63      5.39 o
   0   1  10      190.43      162.25      8.53 o
   1   1  10       30.35       10.09      3.87 o
   2   1  10      373.67      343.60      7.51 o
   3   1  10        7.35        0.53      3.97 o
   4   1  10      229.85      226.83      6.97 o
   5   1  10       24.63       21.72      6.53 o
   6   1  10       10.48        3.72      5.81 o
   7   1  10       11.05        8.59      6.73 o
   8   1  10       38.32       40.81      7.70 o
   9   1  10        0.13       -8.25      8.25 o
 -11   2  10       12.15       -2.03     22.83 o
 -10   2  10      100.03       89.07     13.48 o
  -9   2  10        2.36        4.93     22.57 o
  -8   2  10       14.43        9.87     10.35 o
  -7   2  10     1060.02     1009.67     21.15 o
  -6   2  10        3.95        1.28      5.43 o
  -5   2  10      364.73      351.98      9.32 o
  -4   2  10     1116.67     1142.79     23.07 o
  -3   2  10      409.15      426.24      8.22 o
  -2   2  10      725.55      702.62     11.27 o
  -1   2  10      246.54      233.08     15.69 o
   0   2  10      833.67      777.57     20.01 o
   1   2  10      680.23      646.43     17.32 o
   2   2  10      201.61      193.15      5.88 o
   3   2  10      458.92      444.60      9.54 o
   4   2  10      259.64      286.91      8.40 o
   5   2  10      300.99      313.26      8.50 o
   6   2  10       11.32       10.56      5.50 o
   7   2  10       49.45       61.34      6.54 o
   8   2  10      120.73      122.41      8.53 o
   9   2  10        2.21        1.29      8.72 o
 -11   3  10        0.34        9.45     20.36 o
 -10   3  10       43.56       23.86     12.17 o
  -9   3  10      196.66      184.48     10.89 o
  -8   3  10        4.38        4.96      8.38 o
  -7   3  10       21.59       20.83      6.47 o
  -6   3  10      222.89      238.46      9.00 o
  -5   3  10      187.41      213.73      7.95 o
  -4   3  10       21.78       20.86      5.31 o
  -3   3  10       26.43       32.94      4.03 o
  -2   3  10      559.52      544.19      9.61 o
  -1   3  10      314.66      277.11     12.58 o
   0   3  10      723.83      661.34     18.75 o
   1   3  10      116.22      111.38      8.31 o
   2   3  10       30.76       19.05      3.88 o
   3   3  10      448.20      446.52      9.78 o
   4   3  10        0.90       -0.19      5.01 o
   5   3  10        0.84        1.33      5.77 o
   6   3  10       73.96       75.87      6.89 o
   7   3  10        4.40        8.78      6.40 o
   8   3  10        4.99       -2.61      7.34 o
   9   3  10        8.54        5.77      8.97 o
 -11   4  10        3.37       -9.25     16.13 o
 -10   4  10       37.39       29.96     13.93 o
  -9   4  10       51.56       41.68     10.49 o
  -8   4  10      115.82      124.45     10.76 o
  -7   4  10       40.99       33.34      6.31 o
  -6   4  10      289.53      298.49     11.95 o
  -5   4  10      459.06      450.06      9.43 o
  -4   4  10      276.19      280.63      8.04 o
  -3   4  10      108.16      111.19      5.04 o
  -2   4  10       13.92        9.92      5.21 o
  -1   4  10      709.07      716.96     19.74 o
   0   4  10       37.08       20.74      5.02 o
   1   4  10       34.67       37.79      4.16 o
   2   4  10      203.11      208.97      6.94 o
   3   4  10       19.59       25.45      7.16 o
   4   4  10       40.03       47.47      5.81 o
   5   4  10      125.39      146.81      7.35 o
   6   4  10      140.42      146.82      8.13 o
   7   4  10       73.23       84.51      8.97 o
   8   4  10       10.25       11.89      8.71 o
 -10   5  10       21.94       24.26     16.11 o
  -9   5  10       56.18       52.98     22.57 o
  -8   5  10      107.69      105.33     11.01 o
  -7   5  10        4.48        4.55      6.69 o
  -6   5  10      557.05      604.54     12.87 o
  -5   5  10      184.29      191.25      7.55 o
  -4   5  10        2.52        9.20      7.35 o
  -3   5  10     1069.95     1093.87     16.30 o
  -2   5  10       99.96       99.73      5.28 o
  -1   5  10       49.54       44.51      4.75 o
   0   5  10      348.32      364.44     11.79 o
   1   5  10       87.13       83.99      4.91 o
   2   5  10       57.43       67.17      5.72 o
   3   5  10       77.55       75.96      6.21 o
   4   5  10      183.21      179.75      8.57 o
   5   5  10       79.61       90.06      7.22 o
   6   5  10       28.64       32.73      7.58 o
   7   5  10       64.88       71.22      8.71 o
   8   5  10       16.63        8.17     10.13 o
 -10   6  10        2.20       21.54     16.21 o
  -9   6  10        0.17      -14.67     14.67 o
  -8   6  10       12.95       13.40     14.40 o
  -7   6  10       21.86       -6.55     10.23 o
  -6   6  10       13.85        6.48      6.72 o
  -5   6  10       54.88       73.44      8.15 o
  -4   6  10        8.82        1.97      5.78 o
  -3   6  10       35.19       36.06      7.26 o
  -2   6  10        3.26       -1.37      6.92 o
  -1   6  10       11.11        5.02      5.76 o
   0   6  10       71.40       76.54      6.66 o
   1   6  10      213.44      201.51      6.94 o
   2   6  10       58.85       53.27      6.55 o
   3   6  10      117.30      129.14      7.42 o
   4   6  10        6.46        6.19      7.26 o
   5   6  10        7.50        4.35      7.41 o
   6   6  10        0.79       -4.21      7.88 o
   7   6  10       18.56       25.58      9.83 o
  -9   7  10       37.46       33.11     16.66 o
  -8   7  10        9.50      -14.72     14.72 o
  -7   7  10        1.95      -14.02     14.02 o
  -6   7  10       25.72       28.93     11.04 o
  -5   7  10      365.13      372.33     11.32 o
  -4   7  10       66.16       67.97      6.90 o
  -3   7  10       68.24       80.06     10.08 o
  -2   7  10      310.03      334.16     10.63 o
  -1   7  10       52.07       63.03      8.43 o
   0   7  10      357.63      382.40     11.88 o
   1   7  10      108.09      115.88      7.83 o
   2   7  10       10.13       12.27      7.26 o
   3   7  10      260.94      269.96     10.63 o
   4   7  10        9.26       15.74      7.67 o
   5   7  10        3.16       11.85      8.60 o
   6   7  10       80.72       71.95     13.60 o
   7   7  10       37.61       37.26     10.94 o
  -8   8  10        7.17      -18.55     18.55 o
  -7   8  10       30.89       48.05     15.94 o
  -6   8  10       18.97      -10.08     13.74 o
  -5   8  10        7.50      -10.01     11.35 o
  -4   8  10       11.61        3.95     11.26 o
  -3   8  10        7.51       14.70      7.29 o
  -2   8  10       39.83       51.45      7.27 o
  -1   8  10       12.09        7.68      7.19 o
   0   8  10        0.46       -1.12      7.72 o
   1   8  10      128.58      137.05     10.97 o
   2   8  10        1.23        0.81      9.07 o
   3   8  10       35.77       27.60      9.62 o
   4   8  10        1.00        3.81     10.12 o
   5   8  10        1.00       -9.15     10.44 o
   6   8  10        0.73        3.48     10.85 o
  -7   9  10        1.16        4.22     34.24 o
  -6   9  10       35.06       18.72     31.26 o
  -5   9  10        3.28      -18.16     18.16 o
  -4   9  10        8.46       -0.36     14.17 o
  -3   9  10       87.25       90.49     10.64 o
  -2   9  10      103.62      104.58     10.94 o
  -1   9  10        0.15        2.79     10.06 o
   0   9  10       74.10       91.17      9.76 o
   1   9  10      119.92      123.98     13.39 o
   2   9  10        4.25       -1.44     16.99 o
   3   9  10       15.40        8.91     12.41 o
   4   9  10       62.49       52.17     11.22 o
   5   9  10        1.96       -5.20     12.23 o
  -5  10  10       14.34       10.75     16.50 o
  -4  10  10       15.79       34.95     20.10 o
  -3  10  10       16.48       15.93     15.09 o
  -2  10  10        4.20      -11.37     15.82 o
  -1  10  10       85.01      108.75     15.47 o
   0  10  10        6.64        2.89     14.33 o
   1  10  10        2.67        8.37     14.11 o
   2  10  10       63.60       44.85     14.36 o
   3  10  10        6.61       -7.94     14.59 o
  -2  11  10       47.93       79.45     17.43 o
  -1  11  10        4.35       -3.15     15.84 o
   0  11  10       10.81       14.34     44.62 o
 -11   1  11        1.09       21.23     28.66 o
 -10   1  11       41.91       47.80     13.85 o
  -9   1  11      157.18      146.14     12.47 o
  -8   1  11        1.14       12.86     10.27 o
  -7   1  11      261.63      240.66      8.93 o
  -6   1  11      431.88      437.21     10.95 o
  -5   1  11       18.73       11.20      5.39 o
  -4   1  11      282.41      278.65      8.05 o
  -3   1  11     1085.31     1093.61     18.21 o
  -2   1  11       91.00       93.42      3.86 o
  -1   1  11      590.10      576.28     13.53 o
   0   1  11     1199.76     1086.29     42.67 o
   1   1  11       62.46       52.67      4.78 o
   2   1  11      383.80      378.51      8.27 o
   3   1  11      180.39      185.54      7.90 o
   4   1  11        0.55       -5.11      5.11 o
   5   1  11      107.06      115.75      5.93 o
   6   1  11      105.61      107.88      6.56 o
   7   1  11        0.03       -2.42      7.31 o
   8   1  11       52.93       48.53      8.40 o
 -11   2  11        6.72       15.47     15.29 o
 -10   2  11        0.43        2.91     27.11 o
  -9   2  11        1.97        4.13     11.99 o
  -8   2  11        6.20       -2.25     11.28 o
  -7   2  11        1.30       -6.23      7.40 o
  -6   2  11       62.86       51.27      6.11 o
  -5   2  11      391.37      403.02     10.37 o
  -4   2  11        4.68        4.84      4.33 o
  -3   2  11       24.28       25.00      3.91 o
  -2   2  11      252.42      246.88      7.48 o
  -1   2  11      132.58      131.20     18.63 o
   0   2  11        1.93       -7.06      7.06 o
   1   2  11      109.77       96.45     16.34 o
   2   2  11        5.15        7.85      5.00 o
   3   2  11        3.20       -3.35      4.57 o
   4   2  11      121.76      117.92      6.09 o
   5   2  11        2.26        5.81      5.72 o
   6   2  11       15.50       10.15      6.17 o
   7   2  11       15.91       14.12      6.94 o
   8   2  11       18.79       14.18      7.52 o
 -10   3  11       18.44        8.72     13.75 o
  -9   3  11      160.28      159.28     14.36 o
  -8   3  11       21.17       18.55     11.54 o
  -7   3  11       86.81       87.52      8.38 o
  -6   3  11      406.95      421.62     11.74 o
  -5   3  11      118.61      116.14      5.92 o
  -4   3  11      103.09       90.65      5.21 o
  -3   3  11      395.30      391.91      8.49 o
  -2   3  11        0.99        4.44      7.26 o
  -1   3  11      155.67      149.53      7.89 o
   0   3  11      176.84      190.78     10.93 o
   1   3  11        1.01       -3.48      7.96 o
   2   3  11      313.31      317.35     10.19 o
   3   3  11      503.26      530.33     11.38 o
   4   3  11        0.22        2.05      7.53 o
   5   3  11       42.46       51.02      6.71 o
   6   3  11       70.50       77.43      7.53 o
   7   3  11       31.34       27.34      8.07 o
   8   3  11        6.69        7.43      8.97 o
 -10   4  11        6.99        1.77     14.40 o
  -9   4  11        1.27       -0.64     13.62 o
  -8   4  11      198.11      206.18     11.73 o
  -7   4  11      133.70      160.34      8.42 o
  -6   4  11        3.00        4.46      6.45 o
  -5   4  11      302.31      308.23      9.21 o
  -4   4  11       56.55       67.87      6.03 o
  -3   4  11       62.86       64.50      4.85 o
  -2   4  11      342.21      344.78      9.69 o
  -1   4  11        7.36        7.73      4.79 o
   0   4  11       66.55       56.42     18.94 o
   1   4  11      260.41      256.31      9.72 o
   2   4  11       27.90       23.85      7.22 o
   3   4  11       27.88       29.31      5.62 o
   4   4  11      175.01      166.93      7.28 o
   5   4  11       14.24       14.89      6.95 o
   6   4  11       47.37       59.97      7.66 o
   7   4  11      104.65       95.04      8.89 o
   8   4  11        4.07       -6.36     13.07 o
 -10   5  11        1.54       -0.58     16.19 o
  -9   5  11       24.69       17.64     14.29 o
  -8   5  11        6.45       -3.08     10.42 o
  -7   5  11        4.57        5.46      7.63 o
  -6   5  11        1.66        7.66      6.50 o
  -5   5  11       57.75       56.30      6.43 o
  -4   5  11       78.43       74.38      6.50 o
  -3   5  11      157.75      155.46      7.82 o
  -2   5  11        9.67        7.18      7.79 o
  -1   5  11       67.87       67.24      7.68 o
   0   5  11      142.09      156.81     17.76 o
   1   5  11       55.42       52.13      7.69 o
   2   5  11        8.97       15.54      7.46 o
   3   5  11      160.54      163.19      7.32 o
   4   5  11        1.07       -1.41      6.59 o
   5   5  11        5.90       -4.36      7.32 o
   6   5  11       11.41       13.45      8.15 o
   7   5  11        9.40        5.28      8.96 o
  -9   6  11       11.94       19.12     16.04 o
  -8   6  11       46.24       44.98     15.62 o
  -7   6  11       75.41       72.68     10.86 o
  -6   6  11       37.00       41.76      8.00 o
  -5   6  11       71.98       86.89      7.82 o
  -4   6  11      155.96      172.42      7.63 o
  -3   6  11       51.54       56.62      7.56 o
  -2   6  11      534.08      543.11     13.22 o
  -1   6  11        9.47       12.82     13.29 o
   0   6  11       49.45       46.81      8.04 o
   1   6  11      362.23      377.38     14.10 o
   2   6  11       88.41       83.98      9.30 o
   3   6  11       73.06       76.77      7.43 o
   4   6  11       71.86       79.53      7.93 o
   5   6  11       36.80       43.41      8.22 o
   6   6  11        1.66        5.75      8.82 o
  -8   7  11        4.93       -4.13     16.40 o
  -7   7  11       12.91       -1.56     13.81 o
  -6   7  11        6.78       11.41      9.92 o
  -5   7  11        0.67        0.48     10.82 o
  -4   7  11       26.79       23.82      8.04 o
  -3   7  11       17.02       22.16      7.26 o
  -2   7  11       12.83       16.03     13.05 o
  -1   7  11       19.49       19.89      7.54 o
   0   7  11        9.77        2.34     10.71 o
   1   7  11       78.07       74.54      9.90 o
   2   7  11        8.87       15.20      7.69 o
   3   7  11        1.72       -7.83      7.83 o
   4   7  11        6.13        7.69      8.06 o
   5   7  11        0.08       -7.04      8.67 o
   6   7  11       15.50       28.93     10.79 o
  -7   8  11        1.94      -12.13     24.38 o
  -6   8  11       13.89        9.45     14.64 o
  -5   8  11      110.52      133.12     10.88 o
  -4   8  11       70.63       77.25     10.34 o
  -3   8  11       27.71       32.96      8.39 o
  -2   8  11       67.87       79.89      8.68 o
  -1   8  11      108.37      105.10      9.92 o
   0   8  11       14.28       28.08     12.28 o
   1   8  11       30.97       34.71      9.96 o
   2   8  11      108.27      136.24     10.87 o
   3   8  11       16.87       15.42     10.16 o
   4   8  11       44.54       49.08     10.57 o
   5   8  11        9.37       11.47     16.74 o
  -6   9  11        0.15       -8.70     46.56 o
  -5   9  11        1.98       -8.78     26.98 o
  -4   9  11        7.49        5.10     26.85 o
  -3   9  11       18.13        9.15     10.85 o
  -2   9  11       35.66       30.29     16.07 o
  -1   9  11       24.15       34.95     11.18 o
   0   9  11        7.52        8.78     13.14 o
   1   9  11        1.38       -0.80     10.73 o
   2   9  11       10.76        5.21     15.04 o
   3   9  11        0.43       -7.94     28.27 o
  -3  10  11        1.86        1.66     15.85 o
  -2  10  11       13.24        6.83     33.07 o
  -1  10  11       21.07       34.97     15.77 o
   0  10  11        0.41        5.08     14.81 o
   1  10  11        6.31       -7.52     14.29 o
 -10   0  12        1.91        3.11     18.42 o
  -9   0  12      198.90      205.44     20.75 o
  -8   0  12       38.13       37.35     16.60 o
  -7   0  12       10.13       17.54      9.72 o
  -6   0  12      425.84      418.92     15.50 o
  -5   0  12      922.04      882.61     22.97 o
  -4   0  12        2.68        2.20      6.97 o
  -3   0  12      315.86      336.79     11.85 o
  -2   0  12      599.79      603.60     13.39 o
  -1   0  12      104.34      104.37      7.24 o
   0   0  12       74.63       51.10      9.60 o
   1   0  12      587.35      541.10     22.05 o
   2   0  12      178.06      204.75     33.33 o
   3   0  12      119.97      136.98     16.08 o
   4   0  12      174.06      171.66      9.90 o
   5   0  12        1.50       -7.24      7.24 o
   6   0  12      159.86      175.80     12.10 o
   7   0  12       68.23       76.46     12.20 o
 -10   1  12        1.93       21.41     13.94 o
  -9   1  12        4.46       -7.80     12.37 o
  -8   1  12       69.66       55.26     11.35 o
  -7   1  12       64.37       67.23      7.04 o
  -6   1  12        0.78       -5.92      5.92 o
  -5   1  12       20.48       17.66      5.58 o
  -4   1  12      179.21      192.98      6.73 o
  -3   1  12       19.09       20.28      4.45 o
  -2   1  12       47.40       53.39      7.40 o
  -1   1  12       17.20       23.61      5.79 o
   0   1  12        2.76        4.15      7.43 o
   1   1  12      111.46       90.80      5.63 o
   2   1  12       22.11       21.97      6.13 o
   3   1  12        8.27        5.58      6.27 o
   4   1  12        2.18       -3.07      5.69 o
   5   1  12       22.75       11.50      6.59 o
   6   1  12        0.52       -5.76      6.60 o
   7   1  12       12.14        7.66      7.27 o
 -10   2  12        4.92       13.69     14.76 o
  -9   2  12       18.81       15.83     13.30 o
  -8   2  12      334.54      331.72     17.61 o
  -7   2  12       23.81       28.48      7.83 o
  -6   2  12        7.57        0.85      6.24 o
  -5   2  12      485.27      478.44     16.81 o
  -4   2  12       57.59       65.24      5.17 o
  -3   2  12      470.37      473.77     16.81 o
  -2   2  12      229.29      231.75     10.53 o
  -1   2  12        9.79        1.66      6.53 o
   0   2  12      573.43      553.50     17.77 o
   1   2  12      165.84      163.91     11.28 o
   2   2  12        0.90       -0.30      6.96 o
   3   2  12      154.50      170.08      8.39 o
   4   2  12      219.78      226.00      9.87 o
   5   2  12        0.44        0.70      6.55 o
   6   2  12       32.99       37.55      7.54 o
   7   2  12       66.67       75.63      8.73 o
 -10   3  12      100.66      109.27     17.25 o
  -9   3  12        0.51       -5.89     33.33 o
  -8   3  12       10.43        7.06     12.38 o
  -7   3  12       78.14       68.19      8.66 o
  -6   3  12       59.09       64.48      7.00 o
  -5   3  12      173.38      174.07      6.81 o
  -4   3  12       16.38       22.19      5.08 o
  -3   3  12       58.37       70.92      7.19 o
  -2   3  12      220.83      229.28      8.73 o
  -1   3  12       52.41       51.54      7.56 o
   0   3  12       34.91       15.05      9.44 o
   1   3  12       49.10       51.81      9.78 o
   2   3  12      307.79      290.39     13.60 o
   3   3  12       88.49       87.20      7.48 o
   4   3  12        0.74        4.96      7.36 o
   5   3  12      189.40      192.42     10.26 o
   6   3  12        4.97        4.61      7.66 o
   7   3  12        0.40       -4.93      8.48 o
  -9   4  12       16.44       20.88     14.40 o
  -8   4  12        1.84        0.66     10.42 o
  -7   4  12        6.42        4.50      7.60 o
  -6   4  12      239.90      252.37      9.66 o
  -5   4  12       10.60        1.76      6.38 o
  -4   4  12       65.62       73.60      5.74 o
  -3   4  12       74.80       75.46      6.66 o
  -2   4  12      393.69      381.31     15.46 o
  -1   4  12       34.05       35.31     11.00 o
   0   4  12       49.89       45.06     10.38 o
   1   4  12      456.37      483.04     13.66 o
   2   4  12        3.00        5.62      6.95 o
   3   4  12        1.56        4.74      7.53 o
   4   4  12       37.31       38.53      8.56 o
   5   4  12        0.54       -8.62      8.62 o
   6   4  12       37.10       42.27     10.06 o
  -9   5  12       52.38       44.56     27.63 o
  -8   5  12       50.12       50.39     11.51 o
  -7   5  12       30.85       31.04      8.38 o
  -6   5  12        0.51       12.51      7.46 o
  -5   5  12       37.46       41.87      8.39 o
  -4   5  12      403.01      425.90     20.43 o
  -3   5  12        3.22        1.47      7.27 o
  -2   5  12       14.12        7.30      7.71 o
  -1   5  12      480.47      476.81     12.67 o
   0   5  12       36.07       35.54      7.79 o
   1   5  12      103.44      109.63     12.17 o
   2   5  12       95.32       85.61      8.76 o
   3   5  12       77.23       87.32     10.13 o
   4   5  12      129.92      149.96     18.10 o
   5   5  12       16.85       12.28      9.68 o
   6   5  12        1.39        4.94     13.88 o
  -8   6  12       49.73       27.42     15.84 o
  -7   6  12        2.30      -10.79     10.79 o
  -6   6  12        5.96       20.22      8.24 o
  -5   6  12       58.51       53.57      8.18 o
  -4   6  12        2.77        5.14     11.69 o
  -3   6  12       16.70       24.18     14.26 o
  -2   6  12       26.40        8.82     10.27 o
  -1   6  12      129.40      117.02      9.75 o
   0   6  12       18.63       17.22      8.70 o
   1   6  12       16.34        8.57     12.17 o
   2   6  12       16.49        8.27      9.51 o
   3   6  12        8.28       -4.45      9.41 o
   4   6  12       12.38       10.45      9.62 o
   5   6  12        0.56        2.57     10.15 o
  -7   7  12       85.07       90.74     16.47 o
  -6   7  12       23.52       48.67     13.61 o
  -5   7  12       53.91       49.66      8.91 o
  -4   7  12       57.77       73.89     12.40 o
  -3   7  12      134.75      141.05     11.20 o
  -2   7  12      108.89      125.17     10.46 o
  -1   7  12      111.05      131.24     16.02 o
   0   7  12       45.06       56.61     12.18 o
   1   7  12       25.46       20.27     18.03 o
   2   7  12       67.93       70.67     14.03 o
   3   7  12        3.14        9.78     10.86 o
   4   7  12        8.31        6.93     11.05 o
  -6   8  12        1.73      -13.44     31.26 o
  -5   8  12        3.49       -1.45     10.58 o
  -4   8  12        2.96      -12.21     12.21 o
  -3   8  12       19.36       26.79     27.71 o
  -2   8  12       15.95       24.15     14.25 o
  -1   8  12        2.36       23.47     10.90 o
   0   8  12       21.85       42.87     15.42 o
   1   8  12       20.70       29.21     15.12 o
   2   8  12        2.47       14.45     14.72 o
   3   8  12        3.99       -2.08     18.42 o
  -3   9  12        0.38       -3.10     14.10 o
  -2   9  12        5.66       13.81     14.58 o
  -1   9  12       10.43        6.35     14.44 o
   0   9  12        7.34       -8.72     22.18 o
   1   9  12       29.55       50.84     23.09 o
  -9   1  13        0.32        2.30     12.92 o
  -8   1  13      116.48      123.64     13.39 o
  -7   1  13       93.68       82.66      9.04 o
  -6   1  13       24.69       27.91      6.57 o
  -5   1  13      229.46      247.13      8.89 o
  -4   1  13      181.35      185.46      7.47 o
  -3   1  13       23.36       30.56      5.36 o
  -2   1  13      424.04      454.94     10.61 o
  -1   1  13      166.61      158.30      9.70 o
   0   1  13       45.67       24.12     11.67 o
   1   1  13      298.52      292.56     11.39 o
   2   1  13      181.82      143.98     14.66 o
   3   1  13       36.96       33.90      6.97 o
   4   1  13       93.32      112.68      9.21 o
   5   1  13       20.56       20.53      8.48 o
   6   1  13        4.86        9.40      9.33 o
  -9   2  13       15.41       41.37     13.93 o
  -8   2  13        3.42       -8.29     12.56 o
  -7   2  13        5.47        9.32      8.38 o
  -6   2  13        0.88       -1.55      6.67 o
  -5   2  13       42.13       46.98      8.80 o
  -4   2  13       85.18       97.59     10.01 o
  -3   2  13       59.39       69.96      9.64 o
  -2   2  13        3.24       11.23      7.33 o
  -1   2  13      188.41      204.77     11.64 o
   0   2  13       59.26       45.76      9.80 o
   1   2  13        0.25       -9.35      9.35 o
   2   2  13        2.57        2.52      6.12 o
   3   2  13       24.47       18.41      6.97 o
   4   2  13       18.76       26.18      7.93 o
   5   2  13        6.09       -1.56      8.80 o
   6   2  13        0.18       -9.43      9.43 o
  -9   3  13        1.70       10.38     20.75 o
  -8   3  13       79.26       85.07     11.01 o
  -7   3  13       58.99       69.07      8.31 o
  -6   3  13        2.38        7.30      7.10 o
  -5   3  13      249.50      254.76     15.95 o
  -4   3  13       48.48       55.92     10.48 o
  -3   3  13       23.09       25.04      5.74 o
  -2   3  13      117.75      125.74      9.27 o
  -1   3  13      201.16      211.15     10.20 o
   0   3  13        0.15       -3.53     10.36 o
   1   3  13       72.26       85.54     16.21 o
   2   3  13       63.33       64.65     14.29 o
   3   3  13        4.21        8.17      8.04 o
   4   3  13      148.97      176.73     17.99 o
   5   3  13       27.64       23.76      9.75 o
  -8   4  13        0.03      -11.01     11.01 o
  -7   4  13       62.47       70.75      8.51 o
  -6   4  13       80.00       94.63      8.21 o
  -5   4  13        0.33       20.70      7.96 o
  -4   4  13      152.49      157.66      8.01 o
  -3   4  13      142.05      136.33      7.22 o
  -2   4  13        5.05       -5.66      7.86 o
  -1   4  13      124.15      129.21     10.18 o
   0   4  13       40.72       48.83     19.32 o
   1   4  13        2.39       -9.75     11.37 o
   2   4  13       70.07       77.10      8.09 o
   3   4  13       75.96       85.21      8.92 o
   4   4  13       13.77       16.76      9.06 o
   5   4  13       10.93       -0.44      9.57 o
  -7   5  13       29.11       23.28      8.96 o
  -6   5  13       14.55       11.86      9.57 o
  -5   5  13       66.11       69.58      9.43 o
  -4   5  13       13.89       21.83     12.12 o
  -3   5  13       53.62       55.77      8.93 o
  -2   5  13       13.46       11.45     13.21 o
  -1   5  13       22.13       17.39     12.53 o
   0   5  13        0.06       26.94     12.25 o
   1   5  13       56.42       89.15     13.64 o
   2   5  13        4.73       -3.40      8.98 o
   3   5  13        1.60       14.34      9.17 o
   4   5  13       42.08       54.00     10.83 o
  -7   6  13       68.31       78.75     15.14 o
  -6   6  13       87.87      109.14     11.09 o
  -5   6  13        3.38       12.01      9.56 o
  -4   6  13       20.00       17.22     16.79 o
  -3   6  13       63.31       64.24      9.82 o
  -2   6  13       18.39       13.62      9.01 o
  -1   6  13       32.68       12.87     10.25 o
   0   6  13      128.05      148.97     14.67 o
   1   6  13        2.97       11.10     13.66 o
   2   6  13       92.76      116.38     19.84 o
   3   6  13       25.40       33.87     10.88 o
   4   6  13        0.07        0.52     19.97 o
  -5   7  13        2.44      -11.69     11.69 o
  -4   7  13       14.09       16.10     10.13 o
  -3   7  13        0.57       -2.91     13.68 o
  -2   7  13       19.93       45.95     10.77 o
  -1   7  13        3.08       -8.43     10.52 o
   0   7  13       13.48       13.89     13.48 o
   1   7  13        3.19       14.55     14.56 o
   2   7  13        0.18        0.81     22.57 o
  -3   8  13       50.20      101.59     24.43 o
  -2   8  13       13.60       18.49     16.52 o
  -1   8  13       73.97       61.53     19.74 o
   0   8  13       67.58       72.95     16.43 o
  -8   0  14        1.25       14.53     18.16 o
  -7   0  14      241.07      249.80     13.57 o
  -6   0  14        1.16       -0.54      9.88 o
  -5   0  14        3.85       10.64     12.19 o
  -4   0  14      214.96      220.42     16.86 o
  -3   0  14      103.43      120.18     11.93 o
  -2   0  14       72.83       72.18      8.68 o
  -1   0  14      357.97      346.37     24.77 o
   0   0  14      118.37      113.27     11.02 o
   1   0  14      138.22      135.92     12.19 o
   2   0  14       77.90       82.49     12.19 o
   3   0  14       38.67       29.57     12.45 o
   4   0  14       98.68      116.21     15.30 o
  -8   1  14        0.08       -1.67     16.34 o
  -7   1  14        0.09        5.07      8.96 o
  -6   1  14        1.47       -1.10      8.14 o
  -5   1  14        0.24       -0.48      6.58 o
  -4   1  14       12.55        9.40      6.92 o
  -3   1  14        2.15        8.98      5.60 o
  -2   1  14      117.08      120.50      6.06 o
  -1   1  14        0.30       -6.53      8.78 o
   0   1  14        4.93       10.78      9.60 o
   1   1  14        0.18       -1.53      6.75 o
   2   1  14        5.52        1.70      7.66 o
   3   1  14       98.15       93.03     14.79 o
   4   1  14        1.12        5.09      9.67 o
  -8   2  14       28.87       12.19     18.16 o
  -7   2  14       67.69       75.33     10.11 o
  -6   2  14       73.39       81.83      7.99 o
  -5   2  14       63.29       64.29      7.25 o
  -4   2  14      213.95      232.78     15.43 o
  -3   2  14       79.74       93.40     11.46 o
  -2   2  14        6.35        2.74     10.08 o
  -1   2  14      268.60      288.80     23.86 o
   0   2  14        1.79        6.03     10.12 o
   1   2  14        0.97       -3.89     14.27 o
   2   2  14      173.15      183.39     17.90 o
   3   2  14        9.74        9.49      8.73 o
   4   2  14        3.36        5.59     10.03 o
  -7   3  14        1.54       -1.44      9.42 o
  -6   3  14      161.68      168.10     10.52 o
  -5   3  14        3.27       11.95      8.01 o
  -4   3  14       50.90       63.64      7.15 o
  -3   3  14      144.85      155.43      7.90 o
  -2   3  14        7.46       14.63      9.21 o
  -1   3  14        1.62        2.46      9.26 o
   0   3  14       85.96      109.86     11.65 o
   1   3  14       17.91        7.02     12.17 o
   2   3  14        7.18       -0.96     11.80 o
   3   3  14        9.76        7.92     16.97 o
   4   3  14       17.10       21.85      9.09 o
  -7   4  14       97.21      113.66     12.71 o
  -6   4  14        0.57       -0.62      9.63 o
  -5   4  14        0.24      -12.48     12.48 o
  -4   4  14       68.79       72.37      8.59 o
  -3   4  14        9.18       15.54      6.60 o
  -2   4  14       49.43       40.23     10.24 o
  -1   4  14       15.97       25.94     10.08 o
   0   4  14      127.14      145.81     11.01 o
   1   4  14        4.77        9.39     12.80 o
   2   4  14       51.79       42.79     14.79 o
   3   4  14        5.94        6.62      9.12 o
  -6   5  14       25.73       23.76     10.22 o
  -5   5  14      113.78      141.90     10.80 o
  -4   5  14       63.00       65.48     10.66 o
  -3   5  14       55.47       65.25      8.87 o
  -2   5  14       55.86       73.09     36.44 o
  -1   5  14       20.56        8.76     13.62 o
   0   5  14       55.12       46.10     14.14 o
   1   5  14       23.25       22.35     13.94 o
   2   5  14       28.98       43.50     14.67 o
  -4   6  14        0.19        6.55     16.22 o
  -3   6  14        9.35       12.13      9.96 o
  -2   6  14       24.53       13.28     16.01 o
  -1   6  14       46.47       63.67     14.76 o
   0   6  14        1.20        2.99     24.12 o
   1   6  14        5.33        8.73     14.84 o
  -6   1  15       98.84       86.43      9.38 o
  -5   1  15        0.80       -4.59      8.06 o
  -4   1  15       39.26       44.63      6.70 o
  -3   1  15      120.44      125.19      6.98 o
  -2   1  15        6.05        1.62      9.46 o
  -1   1  15       30.94       24.59      9.99 o
   0   1  15      205.47      193.91     15.95 o
   1   1  15       21.96       21.01     13.23 o
   2   1  15       63.79       67.02      8.72 o
  -6   2  15        0.29       -3.89     18.16 o
  -5   2  15       24.87       23.39     17.74 o
  -4   2  15        0.52        3.10     13.51 o
  -3   2  15        1.44       11.91      6.97 o
  -2   2  15        3.65        1.39     13.36 o
  -1   2  15       28.11       24.49     11.15 o
   0   2  15        8.84       19.30     10.70 o
   1   2  15       71.89       72.37     16.34 o
   2   2  15       16.93        9.60     16.08 o
  -5   3  15       80.59       89.82     15.73 o
  -4   3  15       51.74       61.87     12.75 o
  -3   3  15       91.40      103.51     13.19 o
  -2   3  15       10.25       12.82     22.31 o
  -1   3  15       49.07       60.09     12.44 o
   0   3  15       14.42       16.56     26.20 o
   1   3  15        1.07        5.97     17.38 o
  -4   4  15       37.75       55.85     11.78 o
  -3   4  15       10.84       -3.69     14.11 o
  -2   4  15       85.84      104.52     11.98 o
  -1   4  15        5.29        6.13     12.56 o
   0   4  15        8.23       23.66     12.58 o
 
